# Supplementary material for: Protein Abundance Control by Non-coding Antisense Transcription
Source: Cell Rep. 2016 Jun 9;15(12):2625–36. doi: 10.1016/j.celrep.2016.05.043 (PMC4920891; doi:10.1016/j.celrep.2016.05.043)
Supplement: Table S1. Oligos Used for Antisense Library Construction, Related to Figure 1 [file mmc2.xlsx]

## Sheet: Sheet2
ORF name	Gene name	Gene set	S2-primer	S3-primer	validation primer
YBR006W	UGA2	no TSS overlap	CATTACAAAGAATCATATTCAATTCTAAGTATCGTCCACGATTACTATTGCTTTAatcgatgaattcgagctcg	TGAAGATTACACTGTTTTGAAGACCATCACAATTGGGAATTTGCCAAACAGCATTCGTACGCTGCAGGTCGAC	GCAAAAGTTGTGCTTGAAGG
YCR007C	YCR007C	no TSS overlap	TTTGGTACATCGCTCAGTATAAGTGCTAAATAAAATTATCAAGATTTATATTTCAatcgatgaattcgagctcg	GAAACAAGCACAACAGGAATATTGGAGAAAGCAATATCCTGACGCCGATATACCACGTACGCTGCAGGTCGAC	TGGAAGTTATCACCCACAGG
YCR023C	YCR023C	no TSS overlap	ATTTTTTTTTTTATTAGATATCCTTTTTGCAAGCCTTCTGAAAAAAAATTTCTCAatcgatgaattcgagctcg	AAGAATGGCTCATCGATCTAGTTTAAGCAGCTTAAGTAACCAACGCTGTACCACACGTACGCTGCAGGTCGAC	CAGAATGAACGGATTCCTAGC
YDR061W	YDR061W	no TSS overlap	CGTATGTCAAATTATCGAGGTTCTGTCTCTTGCTGCCACACAACAGAAAACTTTAatcgatgaattcgagctcg	CCATTACTTAAGGCTCATATCTCCTGGAGAGTATGAAATAGGCGATATGGAAAATCGTACGCTGCAGGTCGAC	TGCAACTGGCTATCATGAGG
YDR076W	RAD55	no TSS overlap	GTCGTTTTTCCATTTTTTATTGTTTTCGGTTTTCGGTTTTTTTATTTTACTATTAatcgatgaattcgagctcg	TAATCCATTACCAAATGCGGAGGGAAAGGAGGAGATAATTTATGATAGTGAAGGTCGTACGCTGCAGGTCGAC	AAAGAGTGAAGGCGTCATCC
YDR132C	YDR132C	no TSS overlap	AGCATACATATACTTAAAAGCTTGGCAGAAGAGTAATTTTATCAAGCTAATCCTAatcgatgaattcgagctcg	TAAAGCTATAGCATTTAACGGAACTAAGGAATACTACAAGGGATATGAATATCTGCGTACGCTGCAGGTCGAC	TGCCAAATACACCCTCTGG
YDR135C	YCF1	no TSS overlap	ATCCATCCTACGTACCAGATTGTGCGGGACAGGTTTTTATTAGTTTCACAGTTTAatcgatgaattcgagctcg	TAACAAATCATTGTTCTATTCACTGTGCATGGAGGCTGGTTTGGTCAATGAAAATCGTACGCTGCAGGTCGAC	AGCAATGACGGATTAGATGC
YDR310C	SUM1	no TSS overlap	TATTTTTCATTTTTTTATCTATTCTCGAAACTGCCCCAACGTACGGACCAGCTTAatcgatgaattcgagctcg	CGGTTCAGAAAACAACCAGGTCAAATATTCCAGAATCATACCGCCAGATATCCGTCGTACGCTGCAGGTCGAC	AGGAGAAAGGCGTTATTTGC
YDR317W	HIM1	no TSS overlap	GGCTACTATTTATTTAATAACTTCGCATCTATCAAAAGAAAAGACTGACTGTTCAatcgatgaattcgagctcg	AGAGGCGGGACCTAAGCTGGAAGTAATTAGCAGTTATCAAATTGATATGATTGTGCGTACGCTGCAGGTCGAC	TGACTTGGATGAAGCTTTGC
YDR393W	SHE9	no TSS overlap	GAAAAAAATGCATGCGTGTTTTTTTAACGATATTCTTGCGCAGTATATCATGTCAatcgatgaattcgagctcg	CTACTTATACTCAATTTCTTTAGTGAGTATGACAATCTTGGTATCCGGGCTGATACGTACGCTGCAGGTCGAC	ACCTTGGAAACGGAAAAGG
YDR409W	SIZ1	no TSS overlap	GAAAATATTTCATGAAAGAGCTGGACGGAACCGTCCAATTTTAGCCTCGTTTTTAatcgatgaattcgagctcg	ACCCATAATGGGTACATGGAAAACGCAAGATTATGGAAAGAAATACAACAGTGGTCGTACGCTGCAGGTCGAC	GATTCCCTGATTCAACATTGC
YDR475C	JIP4	no TSS overlap	ATAAAAATGTTATAGAATTATATCGAATAAACACATAAGAACGTAAGACCAACTAatcgatgaattcgagctcg	AGATGAGAGTAAAAATACGCCTAAGCGTGGCGGATTGTTTGGGTTCGGAAGGCTGCGTACGCTGCAGGTCGAC	AGATGGTAATGCTGCACTGG
YER110C	KAP123	no TSS overlap	TATAAGCGCTGTTTATCGAAACAGACGAGAATAAAAAATGGTTTTAAAAAAATCAatcgatgaattcgagctcg	CACTACTTACAACGGAATTGTTGCTCAAAATCCGGTTTTAGCTGCCGTCATTGCTCGTACGCTGCAGGTCGAC	ATGGCTTTGAAGAACAGTGC
YER185W	YER185W	no TSS overlap	GTTAAAATTGATTGGCTGCACTACATAGAAATCAAAATTTGATATATATTATCTAatcgatgaattcgagctcg	ATCCTTTTTCGGCAACGTATTCGATGTTATAAAGGAGTGTCAAACGTTAAGTAATCGTACGCTGCAGGTCGAC	TGTCTAAGGCAGGATCAACG
YGL077C	HNM1	no TSS overlap	TGCAAATAATATACTTAAAATAAATAACGGTCGACTGATCAACACTATAAATTCAatcgatgaattcgagctcg	CGTTGCGGCCTCTGACGTTGAACTCGAAAATGAACACGTACCGTGGGGAAAGAAGCGTACGCTGCAGGTCGAC	CCAGTACGGCTTTTCAGTCC
YGL083W	SCY1	no TSS overlap	GCGTTCGTTTCAAGCCAATTTAAGATATCTTCATCTTCGGGAGGCTGACAAATTAatcgatgaattcgagctcg	AAGAAAGGATGGTTCTTCTGATATTCCCCGAAGTAATGTATATGGATCTTTGATACGTACGCTGCAGGTCGAC	AATGCCCTTGCAACTAGAGG
YGL156W	AMS1	no TSS overlap	ATGGCATAAGTTTGGGAGTGAGTGAATGTAAAAAACAGTGAGGGAGACAAACTCAatcgatgaattcgagctcg	CAGAATTCCCATTAAATTGAGACCTTTTGAGATTGCCTCATTCAGGTTGTATTTCCGTACGCTGCAGGTCGAC	CACTGTTAAGCTCGCTCACG
YGL230C	YGL230C	no TSS overlap	TTATTTATGAAAGGAACATGAAAAAACTACGAATGTACAAAAGCAGAGATTGCTAatcgatgaattcgagctcg	CCATCTAAAAGAGCAATGCGTTCCATATGCGAAAATTCTTGACCAATGTATTCTCCGTACGCTGCAGGTCGAC	AAAAAGGGCCTTGAAGAGG
YGL251C	HFM1	no TSS overlap	AAGGATTGGGGTAATGAATATCAGTAATGTCTATTGTTCCCGGCCATGCCGCTCAatcgatgaattcgagctcg	AATAAGTGATCCGAATGGTGATCTGGATTTCTTGGGTTCCGATATAGAGTTTGAACGTACGCTGCAGGTCGAC	AGGACCCTCCTCAATCAAGC
YGR016W	YGR016W	no TSS overlap	ATATTCCGGAATATACTAACCAATGAATATTACAATACGTCGCGATATAGAACTAatcgatgaattcgagctcg	TATCGAAGATGAAATCGCAGATCTAAGATGCTTGAAATACAAATACAAAAATGCTCGTACGCTGCAGGTCGAC	TTGCTATATGGCGGACTGC
YGR041W	BUD9	no TSS overlap	TAATTATATAGAGAGTAGCAGGAAATCTTCGACGAGTAAGTCCAGCATGGAGTTAatcgatgaattcgagctcg	GTTAGCTATCTTTGCTAGCATAGGAATAGGATTTGGTGTGGGAATAATAAGAGAGCGTACGCTGCAGGTCGAC	TTTTCAAATGGAAACAATGC
YKL072W	STB6	no TSS overlap	TCTTATGCATTGTCTGATTTAATAGATCTGCAACAGCAGTAACGAAATGAGGAAGCTTTCAATCGATGAATTCGAGCTCG	GCACCTGGACATTCGATACCTTCTTATACAAAAATAGGCCCAATAAGGAGAAAGATACACTACGTACGCTGCAGGTCGAC	CGAATTTCACTGGGAATATGG
YGR120C	COG2	no TSS overlap	ACTAAAATACTTATATCAGTCCACAATTGAAGTATGGAAAGTTTTCTCCCAACTAatcgatgaattcgagctcg	CCCATCAAGCCTGCAAAACCTATCTTTGACATTAGTCTCCATTATAAAAACGGCACGTACGCTGCAGGTCGAC	TGAGATTTACGGCTCTCTGC
YGR121C	MEP1	no TSS overlap	GTGCTCATAAAAAATCAAGAGAGCCAAGCTGGAAACAAAATCAATAAACCGTTTAatcgatgaattcgagctcg	AATGATTCAATCCGAAAAGATCCTACCAATTCATCAAGAAGATCCTGCCAATAGGCGTACGCTGCAGGTCGAC	AAGCAGATCGCTTACATTGC
YGR143W	SKN1	no TSS overlap	TAAAGCGCACTTAGATAGTAGGTTTTAACCAGTTGAAAAAAAAAAATCAACCTCAatcgatgaattcgagctcg	TTTCCCAAAAAATATTCTAACAGGAGGTTGTAGTAGTTCAAAATTCTCATTATCCCGTACGCTGCAGGTCGAC	TCTCAATGATGACGACAACG
YGR202C	PCT1	no TSS overlap	AGGGTTGGTTGAAGGGAGAGAGAAAGAGACGCACAGAGATTGGAGGAGGGGCTCAatcgatgaattcgagctcg	CAACGACAGGTTAACTTTGGAAAACCTAACACAGAAGAAGAAACAATCAGCGAACCGTACGCTGCAGGTCGAC	CGAAGTCCGTGAAATCTTGC
YGR203W	YGR203W	no TSS overlap	CACTGGGAGGAGTCATGGCAAATATATGATCACGTGCGATTGTGTAAACCTGTCAatcgatgaattcgagctcg	CGTATACGGTGACGACGAGAGCGTTACGGCGGGTTACCTACCCGATCTGTGGCGTCGTACGCTGCAGGTCGAC	ATCGTTGGATGCAAGAAGG
YHL024W	RIM4	no TSS overlap	ACATCACCGCTGAATTACATACATCTTTTGCAGCTTTTACGACCAATCATTTTTAatcgatgaattcgagctcg	ATCAAACGATACTGGTGACATAAATGAAGATAACAAAGCTTATAGTTTAGATTACCGTACGCTGCAGGTCGAC	CAAGGAGGTCAAGCTACGG
YHR096C	HXT5	no TSS overlap	AATGCTGAACATTGCAAGTATGCGAAAATAGTTGATCCTACACTACAAGAGATTAatcgatgaattcgagctcg	CGCTACTAGAAATGATCCGAGACCATTTTATAAAAGGATGTTCACTAAAGAAAAACGTACGCTGCAGGTCGAC	CCAAACGGTCAAGATCAACC
YHR112C	YHR112C	no TSS overlap	TGTCACTTATGCTCTATAACAGGAATGTTTTCGACACACTTGAGCAATTTATTCAatcgatgaattcgagctcg	TAATGATTTGATTAAGGATTTGGCTTCGGCCTTGAAAGAATTGCAGGATGCAGCCCGTACGCTGCAGGTCGAC	GTTTCATGTTGTTGCGATCC
YHR122W	YHR122W	no TSS overlap	CATGTTTTTTGATAGCTTCGTGAGTAAGGGAAGCAAAAAGAAGAATCCCCGTTTAatcgatgaattcgagctcg	ATGTGAGAATGAACAACTGTTGGGTGTAGTCTCTAAGATGTTAGTGACTTGTAAGCGTACGCTGCAGGTCGAC	GAGCCTGATCTCATTGATGC
YHR142W	CHS7	no TSS overlap	ACTAATAGTATACACCTATTTTCTATATATGGTAATAGAAAAAAGAAGCATTTCAatcgatgaattcgagctcg	ATTTGGTGTAAGTGTTAGCAAGGACGGTGACGTGGTGTATGATAATGGATTTATGCGTACGCTGCAGGTCGAC	CCTTCAAAGCATGGATCACC
YIL033C	BCY1	no TSS overlap	AGAAAAAGAGAAAGGAAATTCATGTGGATTTAAGATCGCTTCCCCTTTTTACTTAatcgatgaattcgagctcg	ACGTTTACTGGGTCCTGCAGTAGACGTATTAAAGCTCAATGATCCTACAAGACATCGTACGCTGCAGGTCGAC	TGTTGTGGGCTCTAGACAGG
YIL073C	SPO22	no TSS overlap	AGGGAATTAAGGGTCAGCCAGTATAAACGACAGTAAATGGAATAAAAAAGGTTTAatcgatgaattcgagctcg	TTTATGGGAGTCTTTAGCAAGTTCGGCAAATATCGATATCAATAGTATTGCTAAACGTACGCTGCAGGTCGAC	GCCCTGAAGTGAAAGAACG
YIL112W	HOS4	no TSS overlap	AATCGAAAATGCAACTATGTATGAGCATATGCCAACGGACCGATGAATTGTTTTAatcgatgaattcgagctcg	ACACCGTATGAGCATATCCTCCGTCCTCCAGCAGACATCCAAAGAACCATTTTGGCGTACGCTGCAGGTCGAC	GCACCTGACTCCATTGTGG
YIL145C	PAN6	no TSS overlap	ATAAGAGTGGTATATACTGCAACACAGACACGGGAAGGCCCAATCACCTAGTTTAatcgatgaattcgagctcg	GACTGACCGCGAAAAACCCGATACGGTCGTCAGACTAATAGATAACATCGTTATTCGTACGCTGCAGGTCGAC	CGGATGTGGCTTATTTTGG
YIL156W	UBP7	no TSS overlap	GGTGCATACGCAATACATATTTATGGTGCAAAAAAAAAAATGCAAAATTTTGCTAatcgatgaattcgagctcg	CTTGAAAATTTCAAGTAGCGATGTCTACGTATTGTTTTATGAAAGGGTTTATGACCGTACGCTGCAGGTCGAC	GAGGTCCAGTTCCAGTACACC
YIR002C	MPH1	no TSS overlap	ATATTACAGCAGCGTTATTTTTGTATAGACGCCGACGTATAAGAGTCTCCTATCAatcgatgaattcgagctcg	TTTTACCTTATCGAACGCAGAATTAGATGACATACTGGGCTCAGATTCTGATTTTCGTACGCTGCAGGTCGAC	CCGAGGAAATCAACACAACC
YJL038C	YJL038C	no TSS overlap	GTGCATGCGCACAGTATAATGGACTTAAACTGCCTTAGTACAACTGTTCAAGTTAatcgatgaattcgagctcg	AGTTGGAAGCATCGGTTTCATATTTTGGTTGGCACTAATATATAATGCTATTCAACGTACGCTGCAGGTCGAC	CGGCTTTGAATGTTTCACC
YJL105W	SET4	no TSS overlap	ATTAAGCTTTCAAAAAAGATTAAAATGAATACTATTAATTTTAAAATTTCGTTTAatcgatgaattcgagctcg	GGAATCCCTATCTAATAAATCTTACTTTAATACAATAATGCACAACTGTAAGCCACGTACGCTGCAGGTCGAC	CCCAATGTGGAACTAGTAACG
YJL196C	ELO1	no TSS overlap	GTCAAATACAAGATAGGAAGAAAAACAGAAAAAAACAAAACAGAAGGACTGGTTAatcgatgaattcgagctcg	TGAGGTTTACAAACGTGGAAGTGCTAGTGGTAAGAAGAAGATCAACAAAAACAATCGTACGCTGCAGGTCGAC	TCAATTGGTTGGTTACACAGC
YJR034W	PET191	no TSS overlap	TGACGCATATATTTATTTATGTATATATTTACAGGCCAATTTTCATAAATAATCAatcgatgaattcgagctcg	TGATCCGAGGGAGGAGATGGAAAAGCTAAAACTTCTGAACAGCCAGCAGAAGGACCGTACGCTGCAGGTCGAC	GGGCAGCTTTAAAGAAAGAGG
YKL039W	PTM1	no TSS overlap	CCTCGAAGAAACTATTTGTCTCATCACCTAATCAAATCTGCTGGAGGTAGCGTTAatcgatgaattcgagctcg	TAATGTAAATAACCATAGCCAAGGCCACGGGCCAGTGTCTCCCTCTCCAACAAAACGTACGCTGCAGGTCGAC	CTGGAGGTCAAGGTTCTTCG
YKL041W	VPS24	no TSS overlap	CATTATTTATTCACTTATTTATTTATTTTCTTTGTACAGTCACAGTAACACTCTAatcgatgaattcgagctcg	GGAAGCAGATAGGATGGTAAATGAAATGCGTGAAAGGCTGAGAGCTTTGCAAAACCGTACGCTGCAGGTCGAC	AATCAAATGGCTGACAGTGC
YKL086W	SRX1	no TSS overlap	TAGTGAATTATAATTTATCTATGTTTCTTATGTAGTGTTATTAGCGTAATCATTAatcgatgaattcgagctcg	ACCGGCCACTCCCCGCCAAATCCGCATGTACCTGGGCAGCAGTCTCGACATCGAACGTACGCTGCAGGTCGAC	GTTGGATCCTCAAAAGATCG
YKL130C	SHE2	no TSS overlap	TCTATTAACTAGTGGTACTTATTTGCTCTTTTTGAGCTAAAAACTGAAGGCCTCAatcgatgaattcgagctcg	AGAATTTGATGTTGTCGCTACTAAATGGCATGACAAATTTGGTAAATTGAAAAACCGTACGCTGCAGGTCGAC	CTTTGAACGAGGACCTAACG
YKL217W	JEN1	no TSS overlap	AAATGCAGTTACATAGAGAAGCGAACACGCCCTAGAGAGCAATGAAAAGTGATTAatcgatgaattcgagctcg	GAAGATGATTGATTCGAACGTCTCAAAGACATATGAGGAGCATATTGAGACCGTTCGTACGCTGCAGGTCGAC	GGTTGCCGGTTTATCTTACC
YKR044W	UIP5	no TSS overlap	CGTCCTATATTGTATTATTTGTGTATGTATGTATGTGCGTGCCTATGCAATGCTAatcgatgaattcgagctcg	AATTAGATCCAGAAGAAAAAGGGCAGGCTCGCATTCTGTGGGGCTATTGCCCATGCGTACGCTGCAGGTCGAC	TGCTGGACGTATCCACTAGC
YKR054C	DYN1	no TSS overlap	GCACGTCCACTGAGAAAACCGCGGACAAGCAAGACACGCGTACCTGAAAAGGCTAatcgatgaattcgagctcg	ACGTCTTCAGGCTAAAGAGGTGGCTAGCTCAACTGAACAACTTCTTCAAGAAATGCGTACGCTGCAGGTCGAC	GGTTCCTCATGGGTTTTCC
YLL056C	YLL056C	no TSS overlap	AACGTTACATGCTATGGCGCTCTTAGAAAAAACGCATAATATAAGCTTCAAGTCAatcgatgaattcgagctcg	GCAGCCACAACAAATCGGTCTTCTTGAAGATATCCGTGCGAACTATAGCTTAAACCGTACGCTGCAGGTCGAC	TTGTCAGACTCCCATTCTCG
YLR233C	EST1	no TSS overlap	CGTCATAATATATTTCATATTATGATTTTTTCCCTCACCATTACTTGTTCTCTCAatcgatgaattcgagctcg	CGAAGCAATTGATGCTGATGAGGACATCACCGTCCAAGTGCCAGATACTCCTACTCGTACGCTGCAGGTCGAC	AAACGCCAAATAGCATTATCG
YLR248W	RCK2	no TSS overlap	TATATCTTTTAAAAAGGAATAGGTAAAAAGATTGAAACAGAAGGGAAAGTTGCTAatcgatgaattcgagctcg	AGTTCAAGAAAATGACGTAGGGCCTACAATTCCAATAAGCGCCACTATCAGGGAACGTACGCTGCAGGTCGAC	CGACATTGACCAGTTTTTGG
YLR262C-A	TMA7	no TSS overlap	CGAGAACTAGAAAATACTGAGTAAATTTTTATTAGACGTTGTTAAAGGCCTTTTAatcgatgaattcgagctcg	TATGAAAAGTGGTAAACCTTTAGTGGGTGGTGGTATCAAAAAATCTGGTAAGAAACGTACGCTGCAGGTCGAC	ATGAAAAGCTCCTCCAGTCG
YLR330W	CHS5	no TSS overlap	TCAGTCGAAAAAATAAACGTGCGTCGTGGAACTCATTGAAGGCATCCATTAATCAatcgatgaattcgagctcg	CAGCAACAGTAATAAGAAGAAGAATAAGAAGAATAAGAAGAAAGGGAAAAAGAAACGTACGCTGCAGGTCGAC	ACCCGTACAAGAAACCAACG
YLR446W	YLR446W	no TSS overlap	TCTGGGAATAATAAAAATAGATCGAGAAGATGGTAAGAAATGATGAAATATATTAatcgatgaattcgagctcg	TCTTCTAGGCGCTGCAATAGCCACCTACTTGAACAAATCAGACAACCAAGTTCAACGTACGCTGCAGGTCGAC	AGAGTTCAATGGGGAACTGG
YLR448W	RPL6B	no TSS overlap	CTCCTTGTTTTGAAATTCTATTTTAAATCATTTATAATTTTTTCAGTTCAATTTAatcgatgaattcgagctcg	TTTGTCCGCTTCTTTCTCTTTGAAGAACGGTGACAAGCCACACCTATTGAAATTCCGTACGCTGCAGGTCGAC	AGGCACTGTTTTGATCTTGC
YMR037C	MSN2	no TSS overlap	AACAGAATTATCTTATGAAGAAAGATCTATCGAATTAAAAAAATGGGGTCTATTAatcgatgaattcgagctcg	TAGAAGCGATAATTTGTCGCAACACATCAAGACTCATAAAAAACATGGAGACATTCGTACGCTGCAGGTCGAC	AAATCGGTTCTTCCCTTCG
YMR038C	CCS1	no TSS overlap	TACTATATTATGTTATATCTGTATTACGCTACGTTGTGCTATCTTGGATGTTCTAatcgatgaattcgagctcg	TACCGGAAAGACTGTTTGGGAAGAGAGAAAAGATGCCTTGGCCAACAACATCAAACGTACGCTGCAGGTCGAC	GTAAATGGCGTCCCAGAGG
YMR178W	YMR178W	no TSS overlap	TGCTCCCAAAAAAAAAATCTATATCTATACATAGTTCTAAATACTCGGGTATTCAatcgatgaattcgagctcg	CGAGGGAGAAGTAATTTCTTCTGAACTTGAAAACAAGTTCTCGAACCAGGAGAGCCGTACGCTGCAGGTCGAC	GCATTACCAAATGGCAACC
YMR257C	PET111	no TSS overlap	TGACACACAAATATTTACACGTGAGAGAAAGGAAGGTAAATAACTGAAAAGATTAatcgatgaattcgagctcg	GGAGCAAAATGAAAGGAAAATGAAGCTTTTTGAAGAGAATAAAAAGGAGGAGGAGCGTACGCTGCAGGTCGAC	CGTCAAGAATGCATGAAAGC
YNL016W	PUB1	no TSS overlap	TTGCCTCTCTTTATTCTTTCTTTTTGTTTCATTCCACTTTTCTTCATAATATTTAatcgatgaattcgagctcg	ACAACCGGTTATGTCTGAGCAACAACAGCAACAGCAGCAACAGCAGCAACAACAACGTACGCTGCAGGTCGAC	AAATCCTCAAGCTGTTGACC
YNL020C	ARK1	no TSS overlap	AACATGTTACCAGCCTCTTCAGAGATCGATCCGGTTCTGTTGAGCCAAATACTCAatcgatgaattcgagctcg	TAAACCTCCTCCAAAACCACTGCTCCTCGCGGGACGAAAGTTATCCTTGGATAAGCGTACGCTGCAGGTCGAC	CACTAGCTTCACCCCAACG
YNL053W	MSG5	no TSS overlap	GTCTGCCTGCAGATCTGATAGTCATAAAGATTCTTTTGGGAGATGCTGTCCCTTAatcgatgaattcgagctcg	TTCTGTGGACAACGAATCAATATCTACTGCCCCGGAACAGATGATGTTTCTTCCTCGTACGCTGCAGGTCGAC	CAAACATGGGTCTCATCTTCC
YNL095C	YNL095C	no TSS overlap	CCCTAAAACAGTGATTAGGAGTGGTAATAATTTTTTGTTTAATGGATTAAAACTAatcgatgaattcgagctcg	GGTTGTTAGCTTGCCATTTTTAGTGTCTTACTTTCTGAAAGTACAGATGAACCTTCGTACGCTGCAGGTCGAC	ACAATGCACCACCATTAAGC
YOR011W-A	YOR011W-A	no TSS overlap	CAAGACGTTATGAGGCATAAAATTTATTGCGTTCAGTTTTCTAAAGAGCTCACTAatcgatgaattcgagctcg	CTTATACATTACTACTGACAAGAAGATAATAAAAAAGAAAGATTTCTATCACCGACGTACGCTGCAGGTCGAC	GGACAAAGCAGCGTAGAAGC
YOR048C	RAT1	no TSS overlap	TAAATTTGCGAAAACCTAAATTTACCATAAAATAAAATGCGCACGAGTAGTTCTAatcgatgaattcgagctcg	CTACTCTCGGAATAACAAGCAAAGTCGGTATGACAATTCAAGAGCAAATAGGCGTCGTACGCTGCAGGTCGAC	ACAGCATATGACCTTGATTCC
YOR091W	TMA46	no TSS overlap	TGTATTATATATACGGTGGCATATATACAGTTTAGTCTATATGAATTTTAGACTAatcgatgaattcgagctcg	TGACGGTAGCAACCCCACCTTCGACATCAAAAAAGCCAACTCCGCCACGCTCGCACGTACGCTGCAGGTCGAC	GAGTCGCTCGAGAAACAGC
YOR134W	BAG7	no TSS overlap	AATTTCTTCGCCGAACCTCGGAATCGACTAGCAGATCACAGTGCTTAGGAAGCTAatcgatgaattcgagctcg	CAAACAACGACAGTCATGGTTGAGAAGACTCACTAGCCCTTCTAGAACGCAGCCTCGTACGCTGCAGGTCGAC	CCTGAAATGGCTATTGACTCC
YOR162C	YRR1	no TSS overlap	ACTAAAAAAAGGCTTCAAAGTAGTCGCGCCGCGAGATTGCCTCGACTTAGCATTAatcgatgaattcgagctcg	AGAGTTGATTAATCAATCTGAATTTTCCACTCTTTTCGATGATTACAAAGACAATCGTACGCTGCAGGTCGAC	CAGCAATGAGCTTGTACTCG
YOR284W	HUA2	no TSS overlap	TAATCAAGAAAAATTCTGATATTTTGCGACAGAAGGTGTCCCTGGAAAGCGCTTAatcgatgaattcgagctcg	CAGATATGGTGATTTATTTCCCTGTGCATTGTACTTCAAAGATCATACAGCATACCGTACGCTGCAGGTCGAC	GGTTAATTTGAGCGGAAAGC
YOR339C	UBC11	no TSS overlap	GAGAGTCTGTGGCTTTTCTGTCACATCATTTTTTCGTCTAACTTAGGTTAACTCAatcgatgaattcgagctcg	TATGGAGGAATACAGAAAAAAGGTCCTGGCCTGTTATGAAGAAATCGACGATTACCGTACGCTGCAGGTCGAC	ACAGGCCCTAAAGACACACC
YOR346W	REV1	no TSS overlap	TGTTCGCAAACTGCGTGTTTACTGTATGCTGAAATGTTTTTTTTTTTTTAATTCAatcgatgaattcgagctcg	CAGAAATAAACATACTTACCAGACTGTGCGTAAACTTGACATGGACTTTGAAGTTCGTACGCTGCAGGTCGAC	GAGAAGAGAGCCTACAGAACG
YOR381W	FRE3	no TSS overlap	AAATATATACTTGTGATAGGTAAAATAGTGAGGAAATAAATAAGGTAATTGATTAatcgatgaattcgagctcg	TGTTCTAGAGAAGCCTGCAAAGGCAATCGAATACTTTGAAGAATACCAAAGTTGGCGTACGCTGCAGGTCGAC	TTGCAGTTAGAGGGTTTAACG
YPL031C	PHO85	no TSS overlap	TGATTATTATCATTATATATACATGGCTACGGTTTTTCGCTGACGGGCTGCGTTAatcgatgaattcgagctcg	CGCCAAGCAGGCTCTGCATCACCCTTGGTTTGCAGAGTACTACCACCACGCTTCACGTACGCTGCAGGTCGAC	CGGTCAACACATTTTCAAGC
YPL052W	OAZ1	no TSS overlap	TATGTTAACTTATTTAATGGTGGGATATATGCTTCTAACTGAATATAACTGCTTAatcgatgaattcgagctcg	TTCTATTTCTCATTTATTAGGTGATGAAAACTTTGTTATTTTAGAGTTTGAATGCCGTACGCTGCAGGTCGAC	TTACGCAGGAACTGATTTGG
YPL057C	SUR1	no TSS overlap	CGCGAATTGAAATATAAAGTCTGATATGAATTGTTGGAGTCATACCATTCTCTTAatcgatgaattcgagctcg	TTACGATTTAGAAAAGAATGATTCTTCTAAGTACTCACTGGGAAATAACAGCTCGCGTACGCTGCAGGTCGAC	TTCATGGCATTTAGATGATGC
YPL109C	YPL109C	no TSS overlap	CTGCGAACACGTGGAAGTCGCAATTATAAAAGATGCATAAAAAGAAAGAATATTAatcgatgaattcgagctcg	CTCGATGAAGCAAATATACGATCTTGTCAGGACTGATCAATTGTGTCCTAATTATCGTACGCTGCAGGTCGAC	ATTGGACGCCAGTTAGATCC
YPL139C	UME1	no TSS overlap	ATTTATTCATACATTTCCGCCCCAAACTCAAACAGCCTAAATAATATAAAAATTAatcgatgaattcgagctcg	GCCGTTTACTGGAAAAGTTTTAGATGGCAGTAGAGAGGTTGGAGCTGCCAAAAGTCGTACGCTGCAGGTCGAC	GTTATCGCTTTAGGGGATGC
YPL248C	GAL4	no TSS overlap	CGATGCACAGTTGAAGTGAACTTGCGGGGTTTTTCAGTATCTACGATTCATTTTAatcgatgaattcgagctcg	TGTATATAACTATCTATTCGATGATGAAGATACCCCACCAAACCCAAAAAAAGAGCGTACGCTGCAGGTCGAC	CAGTCACGCCTTTTCTAGGG
YPR005C	HAL1	no TSS overlap	CAAATGCATAGCAGCGCAGCTAACCGACCCGAAGCTAGTACCAACGAATTTTTCAatcgatgaattcgagctcg	GCTGAGAATACTGAAGAGCTCGGTGTTGCAAAGGAGACAATCAACACAGAATAGTCGTACGCTGCAGGTCGAC	ATTGGTAAGCTCCGTCATCG
YPR124W	CTR1	no TSS overlap	GTATAGAGATATTGGAAGAAGAAGATATAGGTGGACGAACCTTGTCTAGTTATTAatcgatgaattcgagctcg	ACAGTCCGGGAATATGGATCAAAACTTACTTCCGGCCGAAAAATTCACTCATAACCGTACGCTGCAGGTCGAC	TAGATGCAAAATAGCCATGC
YKL060C	FBA1	no antisense	CTAAACAGATTCAATACTCATTAAAAAACTATATCAATTAATTTGAATTAACTTAatcgatgaattcgagctcg	CATGGGTGCTAAGATCACCAAGTCTTTGGAAACTTTCCGTACCACTAACACTTTACGTACGCTGCAGGTCGAC	AACTGTCACGGTTTGTACGC
YMR115W	MGR3	no antisense	ACAGTTGAAATATTTATTATTTTTGTCTTCCTTTATTTCCTTTATTGTGGTATTAatcgatgaattcgagctcg	AAAGGAACTAGAAAAGACGACAGTCTTGAAAGCGGCCAAAAAAGAGGGTTTAAACCGTACGCTGCAGGTCGAC	TCAAGCAGAAAAGCTAGAAGC
YJL109C	UTP10	no antisense	CAGCATAGTGTTTTACTTTACAAAAATTTACATAATACTTCACCTTTTTTTTCTAatcgatgaattcgagctcg	TTTGGTCAAGGTTGTTGAAAACGTTTTAGGGGAACCTTTTGATAGGTATTTAGATCGTACGCTGCAGGTCGAC	GGAAATCAACTTCCAGATTCG
YNL323W	LEM3	no antisense	AAAATAAAAAAATTTTACAGGGTTAAAAATAAAGAAAACCATCACTCCTTTTCTAatcgatgaattcgagctcg	GCTCTTCGGCGGTAGAAAGATTGCTGATGCATCAAGTTTGTCATGGAATATGAAACGTACGCTGCAGGTCGAC	CAGATGGATACAACGAGACG
YNL223W	ATG4	no antisense	GGGAATATATTAAAACAAGTATATATGCTTATGAACTAGTGAATTCCTTACACTAatcgatgaattcgagctcg	CGTCCTTGTAGAGAAGGAAACGGTAGGTATTCACAGTCCTATTGATGAAAAATGCCGTACGCTGCAGGTCGAC	TTAAGGGCGAAAAAGACTGG
YDR288W	NSE3	no antisense	TTTCCTCGACAAAAAAGATGCGCACCTAAACTACATGGACACCTATGCAATGCTAatcgatgaattcgagctcg	GACTAAAAGTTTGCACGATGATATAATAAAAAGCATTGGCGATTCATATTCTATACGTACGCTGCAGGTCGAC	GCTTCAGGAACTTCCAATACC
YPR178W	PRP4	no antisense	AGTGTTAATAAAACGTTAGTTTCAAAAATACTAAATACATTTCTTTACACAATCAatcgatgaattcgagctcg	TAATTCTCATTTTTTAGTGAGCGGCGGATGGGATAGGTCTATCAAGCTCTGGAATCGTACGCTGCAGGTCGAC	ACTCGCAGGACACTCAAAGC
YOL072W	THP1	no antisense	GAAACAGCATAATGTCGCTCCTTCTCTTCTATTTCCTATATATATCTACATATCAatcgatgaattcgagctcg	GCCGGTTAATGAACGAATCACCAAGATGTTTCCTGCCCATTCTCACGTTCTTTGGCGTACGCTGCAGGTCGAC	TCTCTGGCTGAGACAAAACG
YLR457C	NBP1	no antisense	CGTGATCTTCGCGCTCCATATATGGAGAATACTTTTAATTTCACAGGAGAAATTAatcgatgaattcgagctcg	AAAAGAGGATGAAACACTTTCACCAATCTCAGTGGACTTTTCAAGTTATTTATCTCGTACGCTGCAGGTCGAC	AAAGCCTTGGAAAGCAAGC
YLR108C	YLR108C	no antisense	CATTTAAATTATATATGTCAAACAGAAGAGAAAGGTTTTTTTATTGAAGATTTCAatcgatgaattcgagctcg	AAAAGCCGAAACCTTCTCTGGGACGAAGGAATATTGCAAAATGATTGATTTTCTGCGTACGCTGCAGGTCGAC	CGGATGTTTTATTGGAAAACC
YFR005C	SAD1	no antisense	AAATGGCTACTGGTAGTCCCAGTGCCAATTTTTTTTTTTACTTTCTTTTCTTTCAatcgatgaattcgagctcg	AGCCGAGCTTTTATTTTTGAAGGAAACGTTTATACAAGTATGGGAAAAGCAAGAGCGTACGCTGCAGGTCGAC	CAACAGCGTTGATGATCTCC
YIR038C	GTT1	no antisense	TGTGTGAACGAATTACGCGGCTGCTAGTGCCGTACGAACGCAACAAAACGGTTTAatcgatgaattcgagctcg	AGAGGAGTCGTATGCTGCTTCTAAGGAAAAGGCGCGTGCTTTAGGTAGCAATTTCCGTACGCTGCAGGTCGAC	AGCGAAGATGCTGATATTGC
YNL164C	IBD2	no antisense	TCTATTATGTAATGTTCCCTATACTACTTTATTCCTACAGTAATAATGTTGACTAatcgatgaattcgagctcg	CAATCGTATGCCGAATCCACCAAGAGATGAACAAGATAGTAGGAAAAGGAATAGACGTACGCTGCAGGTCGAC	ATGGAGACGGTCAACATTCC
YBL029C-A	YBL029C-A	TSS overlap	CACATATATATAAATACATATATAAGAGGAAGAAAAGGAAATTATTTCGTTATCAatcgatgaattcgagctcg	ACAGCTTAATAAAGTCATTCAAGAACAACAAAACTTACGACAAAAGCAGCCCAACCGTACGCTGCAGGTCGAC	CGGCTGAAGAACAAGTTGG
YBR107C	IML3	TSS overlap	AAAGGTAGAGCTGTGGTTTTTTATTGTATCTTGGTGAATATTCTTTATAGTGTTAatcgatgaattcgagctcg	TCTCAGGAACAGAGTTCTAGCAGTTGTACTCCAATCGATTCAGTTTACCAGCGAGCGTACGCTGCAGGTCGAC	GTGGCTGAAGGCAGAGTACG
YBR149W	ARA1	TSS overlap	TTTTGACAAGATTAAGAAGCGAACTAAATAAAGTGAAAATAAAGTCGTTGTCTTAatcgatgaattcgagctcg	AGCCATCCTTCCAGAGTTTACTGGTAACGGACCAAACTTGGACAATTTAAAGTATCGTACGCTGCAGGTCGAC	CCCTCACTTACCACAAATGG
YBR157C	ICS2	TSS overlap	CCTTTATTTATCAAAACAAACGAAAAAAAAAAATGCGAGACAAATGATCCAGTCAatcgatgaattcgagctcg	AGTGGAAACTGGAGACATATTGCAACCACTAATTGACTTAGATATTGACAATAAACGTACGCTGCAGGTCGAC	CATCACATTCGCATTCACG
YCL049C	YCL049C	TSS overlap	TTTGTTTGTAGACTTTTTGCTAGAGACCTCATCAAAGTGCTACCAACTAAGATCAatcgatgaattcgagctcg	ATCTAAATCTCTTTGGAGTACATTGAAAAAAATTTTCTCTAAAAGAAGTATAAGTCGTACGCTGCAGGTCGAC	ACCAGACTGTTTCCCAATCC
YCR044C	PER1	TSS overlap	AAAATACATATATAACTATTATTCATGATAGTAAACAGGTGAATTAAGATATTTAatcgatgaattcgagctcg	ATTGTACGACTTTTTCCTCGAGGATTATGCCTATTGGGGTAATAGACAATTGTACCGTACGCTGCAGGTCGAC	ATAGCACAAGCGTTCACTGC
YCR061W	YCR061W	TSS overlap	AAGATGAGGGGGGGGTGAAAAAAAAAAGAAAAAAGAAAAGCCATTATGGCGGTTAatcgatgaattcgagctcg	AATGATTTTATTTATTTGGAAAGACTGGCTCATCAAAACCAGGAAAACCAGTCTTCGTACGCTGCAGGTCGAC	GTACTCTCCAAACCCGTTCC
YDL008W	APC11	TSS overlap	AAGAAAAGAACCGTATGGAAATATAGCTAATTGTGATTTCTAAGTTTCTTTTTTAatcgatgaattcgagctcg	CCCAATCGGTAGACAGCAAGTTGATACCATCCTGGACGAAGACTTTTTGTTACGACGTACGCTGCAGGTCGAC	GAAGACGAGGATGTCTGTGG
YDL046W	NPC2	TSS overlap	ACATGGAACGAGAAGGGAAATAAACACGGATCAATGAGTTGTATGAATCAGATCAatcgatgaattcgagctcg	TGAAAAGGATGATCTGATCACTTGCTTAACCGGAGAAGTCATCTTCCCACCAAGGCGTACGCTGCAGGTCGAC	GGCGAATCTCCACTTTACC
YDL128W	VCX1	TSS overlap	GATAAAATATAAAAAAAAAGAGAATGGTGAATTTCTGCGCTACTGTTCTTACTCAatcgatgaattcgagctcg	GGCATTTTTCTATTATCCAGACGAAAAAACCCTTGACTCTATTGGAAATAGTTTACGTACGCTGCAGGTCGAC	TTGTGCGGATTTTCTAGTCG
YDL181W	INH1	TSS overlap	AGTAAGAATATTCTAAAAAAAAAAAAAAAAAAGCTTCTGCGGAAACGCATGATTAatcgatgaattcgagctcg	AAAACAACGAAAGAAGATTGATTCTTTGGAAAATAAAATTGACTCGATGACCAAACGTACGCTGCAGGTCGAC	GGTTTTGGGGCTAGAAAAGG
YDR085C	AFR1	TSS overlap	GTATGACGCCTTCTATTGCAAAAAATAAACTGGATTATGTTACGTTAATAACTCAatcgatgaattcgagctcg	AAAAAATGAGATGGTTGTCCATGAGAACAGCAAGTGCTTTACACATTATTTAATTCGTACGCTGCAGGTCGAC	TTGCGACAGTCTCTGTCAGG
YDR185C	YDR185C	TSS overlap	TTTTGAGAAAAAATGCTTGAGAAAAAATGCTTGAGAAAAGATGTATTTTTTTTTAatcgatgaattcgagctcg	CGGGTTTGATAGTATTCTAGCAATGTTCAACGATATCTGGAAAAATGCTAACGAACGTACGCTGCAGGTCGAC	CGAGAGCTCAAAGAACATGG
YDR223W	CRF1	TSS overlap	GATCATATTTTCCTTTAAAAGACGATAATGATTCTTCTGGAATATCAAATAATCAatcgatgaattcgagctcg	AGGCGGACTCGAAGTAGAGAAGGCATCCAATGGCCATATTGAGCTCATAGGCGAGCGTACGCTGCAGGTCGAC	CCAACCTCACATGTTCTTCG
YDR256C	CTA1	TSS overlap	ATCATAAATAATTGTCGTGGAAACAACGCCACTCATTTGTTACTTGAGCGTTTCAatcgatgaattcgagctcg	TAAAAAAGTAGCTGAGGCAAAACATGCTTCTGAGCTTTCGAGTAACTCCAAATTTCGTACGCTGCAGGTCGAC	AATCCCGCTATCAGAGATGG
YDR277C	MTH1	TSS overlap	ACAATCGAAGAGTCTCCAAAAAAACCATCGGGAAGGTTTCTTTTTAGTATCTTCAatcgatgaattcgagctcg	TCAGGCACAAGTTTACCAAAGATTAGGATTGGATTGGCAGCCGGATTCAGTATCCCGTACGCTGCAGGTCGAC	CGGAATGGAGAAATATCATCG
YDR345C	HXT3	TSS overlap	CACATCGAATCTTAAAATACACTATTATTCAGCACTACGGTTTAGCGTGAAATTAatcgatgaattcgagctcg	TGATGCATTGATGCATGATGACCAGCCATTCTACAAGAAAATGTTCGGCAAGAAACGTACGCTGCAGGTCGAC	CAGCTGCTAATTGGTTGTGG
YDR380W	ARO10	TSS overlap	AACAGAAAACGAACAATTGGTAGCAGTGTTTTATAATTGCGCCCACAAGTTTCTAatcgatgaattcgagctcg	CCCCGAACAGCTAAAGTGCATGGTTGAAGCAGCGGCACTTAAAAGAAATAAAAAACGTACGCTGCAGGTCGAC	TGCAGCACAGATGACAATCC
YEL011W	GLC3	TSS overlap	AGAGAAAAAAATTATTGAGTCTTGATTTTCAGTAAGCAATATAGTATAGAGTTCAatcgatgaattcgagctcg	CTTCCTCCAAGTTTATATTCCTAGTAGAGTCGCTTTGGTGCTTGCCTTAAAAGAACGTACGCTGCAGGTCGAC	GGCTGATGATCCCTTACTGC
YER057C	HMF1	TSS overlap	AAAAATACGTAGTAAAATCCTAAGTTCTAAAAGACGCTATTAAGACTTGCCCTTAatcgatgaattcgagctcg	AGCATTGCCATTAGGCGTTGACATGGAAATGGAAGCCATTGCTGCCGAAAGAGATCGTACGCTGCAGGTCGAC	CTCCCGTTATTTGTGAATCC
YER060W	FCY21	TSS overlap	TTTATGTTACATTACAAAGACTAAAATAGCGAAACATTTAAATGAACTTTCGTTAatcgatgaattcgagctcg	GGCATTTATAGTTTACAACATTGCTAGACCCTTTGAGCTCAAGTACTTTGGTCGTCGTACGCTGCAGGTCGAC	GGAACCTCTTGCGAAAGTCC
YER065C	ICL1	TSS overlap	AATATATATACTTGTCAGGAAATGCCGGCAGTTCTAATGGTTAATCCTTGTCCTAatcgatgaattcgagctcg	TGCTATGGGAACCGGTGTCACAGAAGATCAATTCAAAGAAAATGGCGTAAAGAAACGTACGCTGCAGGTCGAC	TCCTTTAACTGGCCAAAAGC
YFL029C	CAK1	TSS overlap	TTCATTTCATATATATATATATATATATATATGTACCTATATATTCTTCTTATTAatcgatgaattcgagctcg	TTCACCAAACGAAAGATGGAGCTGTCAAAGAATCTTGCAAGAATTAGAAAAGCCACGTACGCTGCAGGTCGAC	TGGTTCCAGAGAGAAACAAGC
YGL192W	IME4	TSS overlap	GACCATCTTTTTTATGCAATGCTATTAATGTTTAAAAGGATTATTTAACGCTTTAatcgatgaattcgagctcg	CAAACAGCAACAAAAACAACAATTCCAAACACTAAATAACCTATATTTTGCTCAGCGTACGCTGCAGGTCGAC	TGGTATAGCAGAACGGTTGG
YGL209W	MIG2	TSS overlap	TCATGACAGTTCGTTAGAGGAAAAATGGTGAGATAAAAAGGGGCCGTAAAGGTTAatcgatgaattcgagctcg	GCCTGTACGTAACCTACTGAAACAAATTGATGTTTTCAACGGTCCCAAAAGAGTTCGTACGCTGCAGGTCGAC	AAAAAGAACGCCTGTAAGTGC
YGR133W	PEX4	TSS overlap	TAAAAGTGAGGGCCCATTGTTTGCCATTCGAACACATCCATCCTACGTGGTATCAatcgatgaattcgagctcg	CTATCAGGGGATTGTAAAGTACTTCCTAGCAGAAAGAGAGCGGATCAACAACCATCGTACGCTGCAGGTCGAC	TTAACCCGATTGACGAAACC
YGR146C	YGR146C	TSS overlap	TCATGAGTAGGTTAAAGGCAAGTCGAAGAAGATACGAAGCAAGTGAAGCCGTTTAatcgatgaattcgagctcg	CTCAGATCAGATCATTGAGAATAACTACAACCTATGGTTTAGACTATCCTCCAGTCGTACGCTGCAGGTCGAC	AACTGCATCAAACCTCTTCG
YHL012W	YHL012W	TSS overlap	TGGGAATAGAAGAAAACTTTATTCATGCATTTTACCCAAAAGTTTCTCTTGTTTAatcgatgaattcgagctcg	TTTGGAAAATGTAACGATTTGGCATAAATCTCAGCTGGAGGATATGAATGGATATCGTACGCTGCAGGTCGAC	CCTTCTTTCCGAACAGTCG
YHR022C-A	YHR022C-A	TSS overlap	CTATTGTGAAACGAAGTCAAAAGGCTAAACAAAAAGATAAAGGAGGGGCATATTAatcgatgaattcgagctcg	TTCAGCGACCTTTTCTTTTGATAAGTACCCTTTCTTGCTATACGAGGTGGTCCGACGTACGCTGCAGGTCGAC	TCATTATTGCTGTTGTTGTCC
YHR087W	YHR087W	TSS overlap	TTAACTTATTGCATATTTCAATGCAGGCTGTCCAGACAGAAGGAAAAGCTACTCAatcgatgaattcgagctcg	TACCACCTCTAGTCTCAAAACCAAAGGGGGTAACGCCGGAACCAAAGCCTACAATCGTACGCTGCAGGTCGAC	GATTGTCTTCGCTGCATCC
YHR139C	SPS100	TSS overlap	TTTATTTTATTTATTTTTTGCTTATTTTCGTAGTACACAACACATAATCATCTTAatcgatgaattcgagctcg	TAATCAAGTCACAAGTAGTAGCGAGTTACAACAAATCTTCCCTGTTAGTCAACAACGTACGCTGCAGGTCGAC	TCCTCATCATCCTCCAGTCC
YHR177W	YHR177W	TSS overlap	TATGAGCGGTACTTTAGGTGAACCTTTCAGCAATTGAAAGGATGCTGATCTTCTAatcgatgaattcgagctcg	AACATTTAGTAAAAACAACACATCAAGCAATCCTAAATCCCACCAATACTCAAAGCGTACGCTGCAGGTCGAC	ACTGCAGCACCTTATGAACG
YHR189W	PTH1	TSS overlap	AAAAAGGGCAAAGCAAATAGGATGGTAAGTCGGTATTGTTGTTGAAGATGGGCTAatcgatgaattcgagctcg	CTTGCTTACACAGAGTGAACCTGCTGCCTGGCGTGCTCTGACTCAGTACATTTCACGTACGCTGCAGGTCGAC	ATTCCCCTGTGCCTAATACG
YIL013C	PDR11	TSS overlap	TGAATAGTATTAGGTAATTTTGAATGTTTTCTAACGGAACGCTATTCACTGATTAatcgatgaattcgagctcg	TATCCCATCAATGAGGCGGTCCAAAACATCTCATAATCCAAACGAACAAAGCGTACGTACGCTGCAGGTCGAC	CTGCTCGACAAGTGAAATGG
YIL089W	YIL089W	TSS overlap	TCGCAATTAAATGCTATCCAGATTCAAGATACTATCGAAAAAACTACAGTTGTTAatcgatgaattcgagctcg	TGATGTGTATGAGGATTCTTTTGCAAACAAATCATCGTCAGGCGGTGACGAGGTTCGTACGCTGCAGGTCGAC	TACGCACCAACTCCTACTGC
YIL111W	COX5B	TSS overlap	ACTTATACCCCAAACACGGAATATACGAAACAATTTTATTTTCCTCGTCTACTTAatcgatgaattcgagctcg	TCTGAAGTCAAAAAATGCCAATCCTTGGGGAGGTTATTCTCAAGTTCAATCTAAACGTACGCTGCAGGTCGAC	AGATCTGCCCGAAAGATGG
YIL113W	SDP1	TSS overlap	GTGCCCCTCAATAAAGCCTCATTGAATGCTATATCTTTTTTTTTTTTCTCTCTCAatcgatgaattcgagctcg	GGTTGCTCTTAACGCGAAGACTAACGTGCAAGCCAACAGTTATAGAAAAGTACCGCGTACGCTGCAGGTCGAC	AGCTTTTACCCTTTGATGTGG
YJL079C	PRY1	TSS overlap	ACATTAAATGAAGGAATGAGAAAGAAGGATCAATGAAAACTTTTCTTGAAAGTTAatcgatgaattcgagctcg	CGACCCCGCAGGAAACTACGAAGGCGAATACGCCGATAATGTCGAGCCCCTAGCTCGTACGCTGCAGGTCGAC	TTTTGCCTCTTCTGTGTTGG
YJL116C	NCA3	TSS overlap	GAATTGAGGGTATCAAAATACAAGACATTCTTTTACCGAAAAGAAGAATGACTTAatcgatgaattcgagctcg	TTCCGATGGTTGCACAGTTTCTGTTTTATCTGGATCTGCTGAATTTGTTTTCTATCGTACGCTGCAGGTCGAC	ATTCCCACAGTGGTTGATGG
YJL163C	YJL163C	TSS overlap	GCTTCGAACAAGTAACTAAAAATATGTGGTGTATACCGGTATGTAAATGTTTTTAatcgatgaattcgagctcg	CATCTTGTTGACATTCTTCCTAAGAATTTACAAGAACCCTCCGCTGGACGGGCCTCGTACGCTGCAGGTCGAC	ATCAACACTTGAACCATTCG
YJL187C	SWE1	TSS overlap	GCACGTGTGGGAAAAAAGTATGTAAATAAAACAAGGTTTTTTGTTCCATTTATCAatcgatgaattcgagctcg	TGCAGGTGCTATTATCCAGGAAGACGACTTTGGACCTAAGCCAAAATTTTTTATACGTACGCTGCAGGTCGAC	TGAGATCGGGTGATTTATCG
YJL205C	NCE101	TSS overlap	TGGTATTTACATATCGCCAGAAACTTATATATACTCCCCTCACGCCGGATTATTAatcgatgaattcgagctcg	TCCACAAGGTCATCATTTACACGAGCTCATAAAGAAGCGATGGGACGATCGCAAACGTACGCTGCAGGTCGAC	TTTCCCTGTTAGCCACACG
YJL212C	OPT1	TSS overlap	TGAATTAAAACTTGATATGAACCTCTGCAGGTTTATTATTATGTTTTCATGATTAatcgatgaattcgagctcg	TAAAAAATTTTATACCTTAAAGAAAGGTGAGACATTTGGTTATGATAAATGGTGGCGTACGCTGCAGGTCGAC	TTCCCACTAGCCGTTTATGC
YJR010C-A	SPC1	TSS overlap	CTTCTCGAAGATACTAAAAAAGGTTAATTTTTGGAGACGGAGGCAATAGCGACTAatcgatgaattcgagctcg	ACAAAAATTGAGGTGGGCACAGCCAAAAATTGAAATTAATGTCGACCAGTATGACCGTACGCTGCAGGTCGAC	AAAAACGAGGCAGATTAAACG
YJR048W	CYC1	TSS overlap	GTAAGCGTGACATAACTAATTACATGATATCGACAAAGGAAAAGGGGCCTGTTTAatcgatgaattcgagctcg	GAAGAAGGAAAAAGACAGAAACGACTTAATTACCTACTTGAAAAAAGCCTGTGAGCGTACGCTGCAGGTCGAC	GCCGGTTCTGCTAAGAAAGG
YJR096W	YJR096W	TSS overlap	GTAAACTAATTATATGTTCTATATACGTTATTCTACGGTTCGCATTTTCTTTTTAatcgatgaattcgagctcg	TCTTGATCATCCTGATGCTTATGAGCCTACCGATTGGGAATGCACAGACGCGCCACGTACGCTGCAGGTCGAC	GAACTGGCCAGAACTGAAGC
YKL068W-A	YKL068W-A	TSS overlap	ATTAAAAATGTGAAAATAAAACAGCTAAACGAAATTACCGCCAAAATTGGTCTCAatcgatgaattcgagctcg	TAAGTTAAAATATTGGACTCAAATGAGTGCTATGACGGAAAAATTTGGTAAACTGCGTACGCTGCAGGTCGAC	CAGTTCGATTCTGATGTAGGC
YKL071W	YKL071W	TSS overlap	AAAGGTATATTCCGTATCTGAGTTGTATATAAGTAGCCAAATTTGCACTTATCTAatcgatgaattcgagctcg	TTTACCAGAAGATAATGGAAAGTTCTTCAACTATGACGGCAGCGAAGGCGTCTTTCGTACGCTGCAGGTCGAC	GCTCTGGGTCCGATACTAGC
YKL093W	MBR1	TSS overlap	AAATAAATAACAAAGTTGAACATCATACGGTTATTCCAAGGTGGCGAGAATGTTAatcgatgaattcgagctcg	TGCTGGGAGGAAAAAATCTTTCATTGAGATGTCACTAGCAAGTTCCTTTGCAGGCCGTACGCTGCAGGTCGAC	CTTCAACATTGCAACTCAAGG
YKL128C	PMU1	TSS overlap	TATTTAAATTACCCACATATTTGAAAGTCCCGAATGGGCGCTGTGGGAAAATTCAatcgatgaattcgagctcg	AGTCGTCGCTGTCGTCGTGGAAGTACCAGTCAACACGGCCGATCGCGGCAGGCTCCGTACGCTGCAGGTCGAC	AAGGTCTAAGGGAGACGTTGG
YKL171W	YKL171W	TSS overlap	GTAAGCACAATGTATGTATTTTTTCAATGCAATCAATATCATTAATCATAAGTCAatcgatgaattcgagctcg	AGTCCTTCAAAACGAAATGAACCTAAGCGAGGCCATTCACGATAATAATGGCTCACGTACGCTGCAGGTCGAC	CTCCTTTAGGACCAGCATCC
YKL187C	YKL187C	TSS overlap	GGTTTGGTACAATTGAAAAAAAGTGATAGAGCATTTACGAAAAAGAAAAAAATTAatcgatgaattcgagctcg	CGTGACACCAAAAGATTCAAATGGACCTGTTAACAATAATGCACATTTGGTAGCACGTACGCTGCAGGTCGAC	ACAGGGCTGATATGGACAGC
YKL221W	MCH2	TSS overlap	TTTCTGGCAACTCTATCCCCTTCTTATCTACAGTGTGAAATAAAAGTGACCTTTAatcgatgaattcgagctcg	GTTATCACATATGAGTAAATGTCTTTTTCGTTATAAACAATTACCTAGGAGAGTCCGTACGCTGCAGGTCGAC	TGTAAAAATTTGGCCACTGC
YKR053C	YSR3	TSS overlap	TATGTAGATACAATATATATGTATAAGTCACTAAATGCATACATACGAGAGTCTAatcgatgaattcgagctcg	ACCTACAACCGTCTTTTTGCTATGCCCAGTTTTTTTCACTTGGACAAACTTAAGGCGTACGCTGCAGGTCGAC	GATAGCGTAGCGTTCATTGG
YLR050C	YLR050C	TSS overlap	TGTCACTAATTAACTATATAGTCACTAATACTGTATATATAGCCGACACAGGCTAatcgatgaattcgagctcg	GTTAGCCTCGGTGTACCTACCTACATTCCTAATTCCTTTGCGTTTGTGTTTTGTGCGTACGCTGCAGGTCGAC	AAATGGCAACTAGGGATTGC
YLR053C	YLR053C	TSS overlap	ATATATGAAACGTTATTAAAACATGAAAAATAGAATGTGTTATCGGGCTTAACTAatcgatgaattcgagctcg	ACCGTCAGAGGTAGTGCGAGAGATGGTCAAGAAACACGCATTGAATGGCAGAATACGTACGCTGCAGGTCGAC	ACACGTCGGAACAACTCAGG
YLR070C	XYL2	TSS overlap	AAAATCAAATGTATTGTGCATCTTGGATGCCAAAAGTTACATTTTCTTTCCTTCAatcgatgaattcgagctcg	AGAAACAAGCCACCACCCGTTAAATAATATCAAGACGATCATTGAGGGCCCGGAACGTACGCTGCAGGTCGAC	ACCCACATCGTCAACTCAGG
YLR091W	YLR091W	TSS overlap	ACACGGCCACAGTGGCACGTGACATTTACTCCAGTATAACAGCCAACAACAACTAatcgatgaattcgagctcg	TGCCGACTCCACCACGGAGCCTTTGATGTTTCATTGCACCCGGTGGGAAGTTGATCGTACGCTGCAGGTCGAC	TCGTTAATGCGTCTGAGTGG
YLR092W	SUL2	TSS overlap	TAGAAAAAAAGAGATGATATAAATGTTTGCATGTCCATTGTAAATGCATTGGCTAatcgatgaattcgagctcg	AACAAATCTACCTTTCTTCCATATCGATATCCCAGATTTTGCTAAATGGGATATCCGTACGCTGCAGGTCGAC	CCTGAATCCATGGAAAACG
YLR099C	ICT1	TSS overlap	ATATATGCGTGGTTTTCCATATTGTATTTTTCTTCTCTACTCTATATAGGCATTAatcgatgaattcgagctcg	TTTCCTGGACAACCCGCAGCACTTTGCCTCTTCTTTAGTCTCGTTCCTGTCAAAGCGTACGCTGCAGGTCGAC	CCATAGGCTCCAAATTGTGC
YLR213C	CRR1	TSS overlap	ATTAGAGGATCCGTTACGGAAGAGAGAACTTCGTAAGACATTATTGCTGTGACTAatcgatgaattcgagctcg	CTGCTTTGTTACTCCAAAGATAAATGACTGGTTGAGTTCTTGGAAACGGTCAAAACGTACGCTGCAGGTCGAC	GCCGATGAGACTAGAAATCG
YLR245C	CDD1	TSS overlap	AAGTAAAAAATTTTCGCTTTCTTTTCGGGGAGCAGCCAAATAAAGATTGCTGCTAatcgatgaattcgagctcg	AGTCATGACAATGGGAGAACTGCTGCCCATGGCTTTTGGTCCATCTCATTTAAACCGTACGCTGCAGGTCGAC	CCTATTCTCACTTCCGTGTCG
YLR377C	FBP1	TSS overlap	CGCGTACTAAAGTACAGAACAAAGAAAATAAGAAAAGAAGGCGATCATTGAACTAatcgatgaattcgagctcg	GTTGGGTTCTTCAGGTGAAATTGACAAATTTTTAGACCATATTGGCAAGTCACAGCGTACGCTGCAGGTCGAC	AGAATTCCGCCTCAAAAGG
YML052W	SUR7	TSS overlap	GAGAGAAGAAAGGGGTATAAATATATATTACAAAGCGGAAAACTTGCGCCATTTAatcgatgaattcgagctcg	TATTAACTTCTTCACTATAAGAAAATCACACGAGCGCCCGGACGATGTCTCTGTTCGTACGCTGCAGGTCGAC	AAAGAATGCTTTCCATGACG
YML054C	CYB2	TSS overlap	TATGTATGAATAAATAAAAAGTTTTTAAAGTAGCCTTAAAGCTAGGCTATAATCAatcgatgaattcgagctcg	CGTGCTGTATAATGAAGTTTATGAGGGACCTACTTTAACAGAATTTGAGGATGCACGTACGCTGCAGGTCGAC	TTGAAGTCCTGGCTGAAACC
YMR318C	ADH6	TSS overlap	AACATGGAGCAGTTAAAAAGAAAGGAGCTACATTTATCAAGAGCTTGACAACCTAatcgatgaattcgagctcg	GGGTGACGTTAGATATAGATTTACCTTAGTCGGCTACGACAAAGAATTTTCAGACCGTACGCTGCAGGTCGAC	TCTGTGCTTCCTCCCTTACC
YMR319C	FET4	TSS overlap	TCATAAGTAACATGAGGAATTCTTCCCACTAATGCTAAAATGTTCAATGAAGCTAatcgatgaattcgagctcg	CATACTTCTATCATACGTAGAAAAGCGTTTCCCAGAGGTTATGATGTTGGAAAAACGTACGCTGCAGGTCGAC	CTGATGTGGCTAAAGAAGACC
YNL046W	YNL046W	TSS overlap	AGTGACATGATTTTCCATACGCAATGCCCCCGGAAACTGAAGACGCATTGTGTCAatcgatgaattcgagctcg	TGGCCCTCTCCTGTCACCATTTTCGGCTGTTTCGTCGTGGCTTTCATTCATCTTTCGTACGCTGCAGGTCGAC	AAGCTGCTGCATAAAAGAAGG
YNL160W	YGP1	TSS overlap	TGACTGGTAAAAAAAGAATCTCTATGCTTCGCTAGATTTAATATCTATCAGTTCAatcgatgaattcgagctcg	CATTGCTGCCGTTAATGGTGTCACCTCCAAGTCCGCTCTGGAAAGCATTTTCCCACGTACGCTGCAGGTCGAC	CTGTTGCTATCGTTGATGACC
YNL194C	YNL194C	TSS overlap	TATTTGTAATCCTAGCTTTAATAATAAGGGAAAAAAAAGCCTCCTTTGCACCCTAatcgatgaattcgagctcg	AGACCGGGTTCAAGAGGAACGCGTCTATACTGAACAGAATGTTCCTGTTGTATCACGTACGCTGCAGGTCGAC	TCTGTACACAGGATGTTACGC
YNL237W	YTP1	TSS overlap	GGGTGTAGGATCGGACTTTCAAATGTCTTATATTACATTAGTTGCCCACTATTCAatcgatgaattcgagctcg	GCTAGATAACATATCGAACGAAGATGTGGATGAAGATACCACTCCCTTTAACGTTCGTACGCTGCAGGTCGAC	GAGGCGCTTTAAGAATTATCG
YNR004W	YNR004W	TSS overlap	AAAGCTAAAAGGTAGGCTCCGTGCATATTAGATGAGTGAACACACTTTAGGTTTAatcgatgaattcgagctcg	TCCATTAGAGAATTTGATCTTGGAAGAGGTCGAAGTGAATGATTTCATACAAGAACGTACGCTGCAGGTCGAC	CTTGAATCGAATTCCGAAGG
YNR070W	YNR070W	TSS overlap	GAACAACGTAATAAACCACAATCATACCGGCAATGTTGAAAAGGATATAAGCCTAatcgatgaattcgagctcg	CTTGGCGCGCATAAATGCTAGCTTTAGTTACTTATGGAGAAACTTCGGTTTCATTCGTACGCTGCAGGTCGAC	CGTTTTTGCTCTCTTTCTGC
YOL012C	HTZ1	TSS overlap	GGATACAGGAGCAGGGAGAATTACGGGAAATGGGAAAGAAAAACTATTCTTCTTAatcgatgaattcgagctcg	GCCTCATATAAATAAAGCATTATTATTGAAAGTGGAAAAAAAGGGAAGTAAGAAACGTACGCTGCAGGTCGAC	AATGTCAGGAAAAGCTCATGG
YOR306C	MCH5	TSS overlap	AATATTATTGCATTACTTTTTTGAAGATCTATAAAGGGCACTGTCTTACTTTTTAatcgatgaattcgagctcg	TGTTTGCTACATAATTTCGAGAGCATACTGTGTTGGCTTCAAGTGGGTCAGATTTCGTACGCTGCAGGTCGAC	TGAGCGATAAGTTCGGTAGG
YOR384W	FRE5	TSS overlap	TTGTGGTTTTGGTATTCGTAACAGGTTAGCATTGATAGGGCGGATTGAAATGCTAatcgatgaattcgagctcg	AGTTCTTGAACACGGTGACAAATGGATAGAATACGTGGAGGAATTCCAGAATTGGCGTACGCTGCAGGTCGAC	TCTGTCGATGGCAATAAAGG
YPL056C	YPL056C	TSS overlap	GCAGTGGACGTGAGAACAAAAAAGCACCGCTGAAAGGCTTGGCCAAGGAAGTTTAatcgatgaattcgagctcg	TAAGCCATCTTTTTCTTTTTTTTTCTTTCTTCTTACCTCGTTATTATCGCCTTTCCGTACGCTGCAGGTCGAC	CTGCGAAACTGTGAAAGTGC
YPL162C	YPL162C	TSS overlap	ATTAAGCAAGGAAAGGAAATAAACAGTGCATGCTTTCCTTATCCTTGGAATACTAatcgatgaattcgagctcg	CTCAAATGAAGTGCCTAACAAGGATAACAACATTTCCAGCTATGGTAGCATAATACGTACGCTGCAGGTCGAC	ACCCTTATTCTCTGCCTTCG
YPR011C	YPR011C	TSS overlap	AGGGATCGCGTCATTACTTGGTTTTCGCTGACCCAAGCCTGTCACCTCAAGCTCAatcgatgaattcgagctcg	AACTGCAGTGAGTTGGCTAGTTTACGAAGTTGTATGTGATTCTGTAAGAAATTGGCGTACGCTGCAGGTCGAC	AACGAGTCTTGGTGTTGTTCC
YPR134W	MSS18	TSS overlap	GTGATTTTACACTCAAATTGGACATAAGTAGTACATGAAGAGGATGATTAATTCAatcgatgaattcgagctcg	TCTGGATATATTATTACATGGTTTCAAAGGATTTTCGAACAAGCGCGTTAAAGGACGTACGCTGCAGGTCGAC	CCTTTCCTTCAACTCCAACG
YPR194C	OPT2	TSS overlap	GCAGGGGAGAAAAAAAAATAAAGAAATGATAGCGTTCTAAGAAAAGTTCTAGTCAatcgatgaattcgagctcg	GAACATAACTGATACAGCAAATGGCTATTTCGGCTATGCTCCAGGACACTATCCACGTACGCTGCAGGTCGAC	AAATGGTGTTGGTTGATAGGC
YLR044C	PDC1	no antisense	GTTACATAAAAATGCTTATAAAACTTTAACTAATAATTAGAGATTAAATCGCTTAatcgatgaattcgagctcg	TCCACAAAACTTGGTTGAACAAGCTAAGTTGACTGCTGCTACCAACGCTAAGCAACGTACGCTGCAGGTCGAC	GCTGCTGAAGAAATTGATCC
YOR150W	MRPL23	no antisense	ATTGAAGACTGCAAAAAGGATATATAAAAAAATGACAAATAATTTCAATAAGCTAatcgatgaattcgagctcg	TGAGCAATCATCAATACCAGAGCCTCTTAAAGAATCAATTTTTAACCAATTGAAACGTACGCTGCAGGTCGAC	CCGTGATAAGAGGACATTGG
YLR084C	RAX2	no antisense	TTATTATATTAAGTGTTCATTATTTTAAGTAGTTATATATTATATAATACAACCCCGATTAATCGATGAATTCGAGCTCG	CGCGAATTGATGAGAATGAAATGCTTGATACCGTCCCACCCGAAAAACTTATGAAGTTTGTCCGTACGCTGCAGGTCGAC	CAACTCTCAGTCACCACTTGC
YBR017C	KAP104	no antisense	TAGTAATAATGTACCAAACTATACAAACACGTAGGATACAGTAAAAAAAATTTTAatcgatgaattcgagctcg	TTCTGCAATAAATTTCACGCCCGATGAAATCTCCTTCTTACAACAGTTCACCAGCCGTACGCTGCAGGTCGAC	TACCACCAACACACAAATCG
YHR181W	SVP26	no antisense	TAGAATATTCAAATAAAGAAAAACTAACTACATGTTAAAAAAAAAGGCAATCCTAatcgatgaattcgagctcg	TCTAGCCCGTGTATTCGGTTATGAGATAGAACCTGACTTTGATAGATTGGCTGTTCGTACGCTGCAGGTCGAC	GTTAACCAGCCCAACTTTCC
YLR033W	RSC58	no antisense	AAAACAAAGATAATTCATTATTTATCTTTGATTCCACTACCGCTGACACTATTTAatcgatgaattcgagctcg	TGGTAGCATACCTGTGGTAAGGGCGCAACCAGGTCGTAAACGGAAACACAAGAAACGTACGCTGCAGGTCGAC	ATGCGACTATCGCTTCTGC
YLR067C	PET309	no antisense	CATGATTTTTTGATATATATGCAGTTGATTATACAATATGATATATGCATTTCTAatcgatgaattcgagctcg	TTCATATTTTAAAGAACTGAGGAAATCTAAGAGAGTATTACCTGTGAGTAAATTCCGTACGCTGCAGGTCGAC	GGATCCAAGAACCCTTTCG
YDR003W	RCR2	no antisense	AACTATTTTCTATACCGCAAGTCATGCGATAATAAATTCATTAAACGAAAAATCAatcgatgaattcgagctcg	TGAATCTTCTTCCTTTGATGTTAATAACGCGCCGGCAAGAGCGAAAGTGAGTAAGCGTACGCTGCAGGTCGAC	GGTCAAGCTCCGATTAGGG
YML111W	BUL2	no antisense	GCTTTTATCAATTATTTGTAAAACTGCGAGATTACTGTTAGTGTTGTATGGTCTAatcgatgaattcgagctcg	CCACTTGGGTTCTATGAAAGTTGATATTCCGGTTGATGTGAAAAAGTTACAAATTCGTACGCTGCAGGTCGAC	GAAGTTCCAATCCTCCTTCC
YKL078W	DHR2	no antisense	AATTACATTAAATGCCTTTATATACAATAAAAATGCGCTAAGAGTAGGTGACTTAatcgatgaattcgagctcg	AGAAGTTGTCACTAATGCAGCCGCTGTAGCAAAGCAAAAAGTTTCTGATTCAAAACGTACGCTGCAGGTCGAC	GGAAAAGTCAAGATGCAAGC
YMR270C	RRN9	no antisense	AAAGGAGATGAATATTTCTTAATGGAAAAAGGTAAAAAAAAGATTTTCTCATTCAatcgatgaattcgagctcg	GATCTCTGATTACGAGTTGGACGACTGCCTCATAGAACTGCCTAATGGGAACATACGTACGCTGCAGGTCGAC	CAAGAGGTTGTGAAATGAACG
YDR125C	ECM18	no antisense	ATAGCATACATTAACACATTTTTTGGCTCTTTGCTACTTGATTTGGTTGCTATCAatcgatgaattcgagctcg	AGAATCATTCAACCAATCTATAGTGTCCTTCTTATCAGACGAAACTAAATCGCCTCGTACGCTGCAGGTCGAC	CATATAGCCGAGTCCCATCG
YDR037W	KRS1	no antisense	ATCTTAGAATAATAATACTTACATTATACAATATGTTCTAATATCTTTTAGCTTAatcgatgaattcgagctcg	CCCAACTTTGAAGCCTGATGTTTTGAGAGAGGAAGTCAAAAAGGAAGAAGAAAATCGTACGCTGCAGGTCGAC	CAACCCAACTTTCATTTTTGG
