# Supplementary material for: Protein Abundance Control by Non-coding Antisense Transcription
Source: Cell Rep. 2016 Jun 9;15(12):2625–36. doi: 10.1016/j.celrep.2016.05.043 (PMC4920891; doi:10.1016/j.celrep.2016.05.043)
Supplement: Table S2. Microscopy Measurement Values and Quality Control Results of Microscopy, Related to Figure 2 [file mmc3.xlsx]

## Sheet: Expression_values_microscopy
Gene	Growth Condition	median: Clone A, WT	median: Clone B, WT	average of medians: WT	Both WT clones expressed?	median: Clone A, PHO5T	median: Clone B, PHO5T	average of medians: PHO5T	Both PHO5T clones expressed?	median: Clone A, PHO5scr	median: Clone B, PHO5scr	average of medians: PHO5scr	Both PHO5scr clones expressed?	log2(PHO5scr/PHO5T)	Tested for regulation?	Hit?	p value	WT and PHO5scr: agreement within 50%?
PAN6	YPAD	0.491	0.497	0.494	TRUE	0.882	0.975	0.929	TRUE	0.45	0.394	0.422	TRUE	-1.138	TRUE	TRUE	0.003	TRUE
PAN6	YPGAL	0.437	0.442	0.439	TRUE	0.751	0.771	0.761	TRUE	0.386	0.377	0.382	TRUE	-0.994	TRUE	TRUE	0.001	TRUE
PAN6	YPE	0.289	0.308	0.298	TRUE	0.478	0.497	0.488	TRUE	0.308	0.311	0.31	TRUE	-0.656	TRUE	TRUE	0.003	TRUE
PAN6	SC	0.536	0.489	0.512	TRUE	0.996	0.942	0.969	TRUE	0.506	0.489	0.498	TRUE	-0.961	TRUE	TRUE	0.002	TRUE
SUR1	YPAD	0.192	0.19	0.191	TRUE	0.452	0.459	0.455	TRUE	0.188	0.19	0.189	TRUE	-1.269	TRUE	TRUE	0.001	TRUE
SUR1	YPGAL	0.457	0.433	0.445	TRUE	0.834	0.774	0.804	TRUE	0.422	0.383	0.402	TRUE	-0.999	TRUE	TRUE	0.003	TRUE
SUR1	YPE	0.273	0.267	0.27	TRUE	0.482	0.5	0.491	TRUE	0.259	0.278	0.269	TRUE	-0.869	TRUE	TRUE	0.002	TRUE
SUR1	SC	0.108	NA	0.108	TRUE	0.297	0.33	0.313	TRUE	0.1	0.075	0.087	TRUE	-1.842	TRUE	TRUE	0.003	TRUE
RCR2	YPAD	0.19	0.187	0.189	TRUE	0.366	0.357	0.362	TRUE	0.19	0.176	0.183	TRUE	-0.982	TRUE	TRUE	0.002	TRUE
RCR2	YPGAL	0.264	0.27	0.267	TRUE	0.406	0.438	0.422	TRUE	0.237	0.252	0.245	TRUE	-0.788	TRUE	TRUE	0.003	TRUE
RCR2	YPE	0.248	0.255	0.251	TRUE	0.318	0.32	0.319	TRUE	0.233	0.211	0.222	TRUE	-0.522	TRUE	TRUE	0.009	TRUE
RCR2	SC	0.16	0.162	0.161	TRUE	0.323	0.342	0.332	TRUE	0.153	0.142	0.148	TRUE	-1.171	TRUE	TRUE	0.001	TRUE
SPC1	YPAD	0.78	0.796	0.788	TRUE	0.852	0.92	0.886	TRUE	0.588	0.611	0.6	TRUE	-0.564	TRUE	TRUE	0.006	TRUE
SPC1	YPGAL	0.663	0.728	0.695	TRUE	0.846	0.875	0.86	TRUE	0.512	0.571	0.542	TRUE	-0.668	TRUE	TRUE	0.005	TRUE
SPC1	YPE	0.608	0.596	0.602	TRUE	0.696	0.687	0.691	TRUE	0.464	0.466	0.465	TRUE	-0.573	TRUE	TRUE	0.003	TRUE
SPC1	SC	0.646	0.64	0.643	TRUE	0.746	0.813	0.779	TRUE	0.472	0.511	0.492	TRUE	-0.664	TRUE	TRUE	0.006	TRUE
YHR087W	YPAD	1.163	1.135	1.149	TRUE	1.89	1.831	1.861	TRUE	1.176	1.165	1.17	TRUE	-0.669	TRUE	TRUE	0.003	TRUE
YHR087W	YPGAL	0.992	1.005	0.999	TRUE	1.58	1.731	1.656	TRUE	0.938	0.996	0.967	TRUE	-0.775	TRUE	TRUE	0.004	TRUE
YHR087W	YPE	1.342	1.408	1.375	TRUE	2.183	2.076	2.13	TRUE	1.507	1.347	1.427	TRUE	-0.577	TRUE	TRUE	0.009	TRUE
YHR087W	SC	1.302	1.175	1.239	TRUE	2.378	2.044	2.211	TRUE	1.202	1.202	1.202	TRUE	-0.879	TRUE	TRUE	0.004	TRUE
YPL162C	YPAD	0.306	0.294	0.3	TRUE	0.745	0.714	0.73	TRUE	0.257	0.241	0.249	TRUE	-1.551	TRUE	TRUE	0.001	TRUE
YPL162C	YPGAL	0.247	0.22	0.234	TRUE	0.475	0.522	0.498	TRUE	0.213	0.211	0.212	TRUE	-1.232	TRUE	TRUE	0.001	TRUE
YPL162C	YPE	0.226	0.233	0.229	TRUE	0.396	0.421	0.409	TRUE	0.235	0.224	0.229	TRUE	-0.834	TRUE	TRUE	0.002	TRUE
YPL162C	SC	0.254	0.251	0.253	TRUE	0.614	0.625	0.62	TRUE	0.226	0.21	0.218	TRUE	-1.508	TRUE	TRUE	0.001	TRUE
CDD1	YPAD	0.434	0.556	0.495	TRUE	1.175	1.37	1.273	TRUE	0.477	0.548	0.513	TRUE	-1.312	TRUE	TRUE	0.003	TRUE
CDD1	YPGAL	0.459	0.485	0.472	TRUE	1.129	1.122	1.125	TRUE	0.474	0.48	0.477	TRUE	-1.238	TRUE	TRUE	0.001	TRUE
CDD1	YPE	0.547	0.544	0.546	TRUE	1.211	1.128	1.17	TRUE	0.505	0.582	0.543	TRUE	-1.106	TRUE	TRUE	0.003	TRUE
CDD1	SC	0.288	0.323	0.305	TRUE	0.758	0.806	0.782	TRUE	0.314	0.309	0.312	TRUE	-1.327	TRUE	TRUE	0.001	TRUE
COX5B	YPAD	0.08	0.08	0.08	TRUE	0.2	0.209	0.204	TRUE	0.078	0.073	0.075	TRUE	-1.439	TRUE	TRUE	0.001	TRUE
COX5B	YPGAL	0.223	0.216	0.22	TRUE	0.341	0.326	0.334	TRUE	0.198	0.194	0.196	TRUE	-0.768	TRUE	TRUE	0.002	TRUE
COX5B	YPE	0.235	0.243	0.239	TRUE	0.34	0.331	0.335	TRUE	0.233	0.216	0.225	TRUE	-0.578	TRUE	TRUE	0.005	TRUE
COX5B	SC	0.201	0.193	0.197	TRUE	0.339	0.36	0.35	TRUE	0.177	0.202	0.189	TRUE	-0.884	TRUE	TRUE	0.004	TRUE
IME4	YPAD	0.022	0.022	0.022	FALSE	0.116	0.123	0.12	TRUE	0.022	0.022	0.022	FALSE	-2.469	TRUE	TRUE	0	NA
IME4	YPGAL	0.022	0.024	0.023	FALSE	0.135	0.151	0.143	TRUE	0.022	0.028	0.025	FALSE	-2.532	TRUE	TRUE	0.001	NA
IME4	YPE	0.034	0.022	0.028	FALSE	0.168	0.191	0.179	TRUE	0.022	0.022	0.022	FALSE	-3.055	TRUE	TRUE	0	NA
IME4	SC	0.022	0.022	0.022	FALSE	0.093	0.098	0.096	TRUE	0.022	0.022	0.022	FALSE	-2.145	TRUE	TRUE	0	NA
YKL068W-A	YPAD	0.586	0.616	0.601	TRUE	3.684	3.594	3.639	TRUE	NA	0.576	0.576	TRUE	-2.658	TRUE	TRUE	0.001	TRUE
YKL068W-A	YPGAL	0.322	0.347	0.335	TRUE	1.866	1.961	1.913	TRUE	NA	0.317	0.317	TRUE	-2.594	TRUE	TRUE	0.001	TRUE
YKL068W-A	YPE	0.113	0.125	0.119	TRUE	0.586	0.603	0.595	TRUE	NA	0.094	0.094	TRUE	-2.655	TRUE	TRUE	0.001	TRUE
YKL068W-A	SC	0.363	0.373	0.368	TRUE	2.151	2.264	2.208	TRUE	NA	0.359	0.359	TRUE	-2.619	TRUE	TRUE	0.001	TRUE
YHR112C	YPAD	NA	0.243	0.243	TRUE	0.323	0.343	0.333	TRUE	0.211	0.214	0.213	TRUE	-0.648	TRUE	TRUE	0.003	TRUE
YHR112C	YPGAL	NA	0.288	0.288	TRUE	0.382	0.372	0.377	TRUE	0.252	0.24	0.246	TRUE	-0.616	TRUE	TRUE	0.003	TRUE
YHR112C	YPE	NA	0.201	0.201	TRUE	0.257	0.252	0.255	TRUE	0.2	0.171	0.186	TRUE	-0.457	TRUE	FALSE	0.026	TRUE
YHR112C	SC	NA	0.22	0.22	TRUE	0.326	0.325	0.325	TRUE	0.178	0.172	0.175	TRUE	-0.897	TRUE	TRUE	0.002	TRUE
FCY21	YPAD	0.17	0.171	0.17	TRUE	0.376	0.36	0.368	TRUE	0.175	NA	0.175	TRUE	-1.074	TRUE	TRUE	0.005	TRUE
FCY21	YPGAL	0.064	0.054	0.059	FALSE	0.178	0.196	0.187	TRUE	0.069	NA	0.069	TRUE	-1.431	TRUE	TRUE	0.004	NA
FCY21	YPE	0.022	0.022	0.022	FALSE	0.054	0.05	0.052	FALSE	0.022	NA	0.022	FALSE	-1.257	FALSE	FALSE	NA	NA
FCY21	SC	0.114	0.101	0.107	TRUE	0.262	0.268	0.265	TRUE	0.104	NA	0.104	TRUE	-1.357	TRUE	TRUE	0.003	TRUE
PTH1	YPAD	NA	0.094	0.094	TRUE	0.21	0.206	0.208	TRUE	0.116	0.099	0.108	TRUE	-0.95	TRUE	TRUE	0.004	TRUE
PTH1	YPGAL	NA	0.111	0.111	TRUE	0.234	0.215	0.225	TRUE	0.09	0.107	0.099	TRUE	-1.19	TRUE	TRUE	0.003	TRUE
PTH1	YPE	NA	0.055	0.055	FALSE	0.116	0.123	0.119	TRUE	0.059	0.073	0.066	FALSE	-0.847	TRUE	FALSE	0.01	NA
PTH1	SC	NA	0.058	0.058	FALSE	0.185	0.19	0.188	TRUE	0.073	0.074	0.073	TRUE	-1.359	TRUE	TRUE	0.001	NA
YHR022C-A	YPAD	0.065	0.053	0.059	FALSE	0.202	0.18	0.191	TRUE	0.072	0.079	0.076	TRUE	-1.337	TRUE	TRUE	0.002	NA
YHR022C-A	YPGAL	0.053	0.033	0.043	FALSE	0.157	0.153	0.155	TRUE	0.041	0.05	0.046	FALSE	-1.766	TRUE	TRUE	0.001	NA
YHR022C-A	YPE	0.052	0.044	0.048	FALSE	0.131	0.117	0.124	TRUE	0.062	0.043	0.053	FALSE	-1.241	TRUE	FALSE	0.012	NA
YHR022C-A	SC	0.033	0.022	0.028	FALSE	0.148	0.143	0.146	TRUE	0.023	0.022	0.023	FALSE	-2.688	TRUE	TRUE	0	NA
NCA3	YPAD	0.022	0.047	0.034	FALSE	0.085	0.103	0.094	TRUE	0.022	0.043	0.032	FALSE	-1.542	TRUE	FALSE	0.033	NA
NCA3	YPGAL	0.332	0.316	0.324	TRUE	0.829	0.792	0.81	TRUE	0.314	0.338	0.326	TRUE	-1.313	TRUE	TRUE	0.001	TRUE
NCA3	YPE	0.329	0.329	0.329	TRUE	0.599	0.724	0.661	TRUE	0.348	0.293	0.32	TRUE	-1.045	TRUE	TRUE	0.008	TRUE
NCA3	SC	0.024	0.037	0.03	FALSE	0.107	0.112	0.11	TRUE	0.026	0.029	0.028	FALSE	-1.991	TRUE	TRUE	0.001	NA
YDR185C	YPAD	0.074	0.073	0.073	TRUE	0.412	0.417	0.415	TRUE	0.162	NA	0.162	TRUE	-1.357	FALSE	FALSE	NA	FALSE
YDR185C	YPGAL	0.137	0.139	0.138	TRUE	0.382	0.407	0.395	TRUE	0.194	NA	0.194	TRUE	-1.025	TRUE	TRUE	0.006	TRUE
YDR185C	YPE	0.139	0.106	0.123	TRUE	0.29	0.271	0.28	TRUE	0.138	NA	0.138	TRUE	-1.025	TRUE	TRUE	0.007	TRUE
YDR185C	SC	0.052	0.055	0.053	FALSE	0.274	0.302	0.288	TRUE	0.113	NA	0.113	TRUE	-1.348	TRUE	TRUE	0.005	NA
YNR004W	YPAD	0.071	0.07	0.071	TRUE	NA	0.201	0.201	TRUE	0.065	0.063	0.064	FALSE	-1.642	TRUE	TRUE	0.003	NA
YNR004W	YPGAL	0.071	0.085	0.078	TRUE	NA	0.161	0.161	TRUE	0.064	0.067	0.066	FALSE	-1.294	TRUE	TRUE	0.004	NA
YNR004W	YPE	0.111	0.093	0.102	TRUE	NA	0.133	0.133	TRUE	0.106	0.101	0.103	TRUE	-0.364	TRUE	FALSE	0.052	TRUE
YNR004W	SC	0.052	0.039	0.045	FALSE	NA	0.135	0.135	TRUE	0.037	0.038	0.037	FALSE	-1.847	TRUE	TRUE	0.002	NA
YTP1	YPAD	0.048	0.061	0.055	FALSE	0.231	0.273	0.252	TRUE	0.053	0.051	0.052	FALSE	-2.276	TRUE	TRUE	0.001	NA
YTP1	YPGAL	0.396	0.395	0.396	TRUE	0.666	0.65	0.658	TRUE	0.351	0.366	0.359	TRUE	-0.876	TRUE	TRUE	0.002	TRUE
YTP1	YPE	1.43	1.543	1.487	TRUE	1.456	1.707	1.581	TRUE	1.476	1.506	1.491	TRUE	-0.085	TRUE	FALSE	0.567	TRUE
YTP1	SC	0.071	0.073	0.072	TRUE	0.408	0.386	0.397	TRUE	0.082	0.081	0.082	TRUE	-2.282	TRUE	TRUE	0	TRUE
CTR1	YPAD	1.686	1.699	1.693	TRUE	2.284	2.308	2.296	TRUE	1.621	1.629	1.625	TRUE	-0.498	TRUE	TRUE	0.004	TRUE
CTR1	YPGAL	2.241	2.338	2.289	TRUE	2.239	2.401	2.32	TRUE	2.087	2.157	2.122	TRUE	-0.128	TRUE	FALSE	0.216	TRUE
CTR1	YPE	2.398	3.194	2.796	TRUE	2.644	3.023	2.834	TRUE	2.497	2.929	2.713	TRUE	-0.063	TRUE	FALSE	0.708	TRUE
CTR1	SC	0.128	0.122	0.125	TRUE	0.344	0.315	0.33	TRUE	0.111	0.134	0.123	TRUE	-1.428	TRUE	TRUE	0.003	TRUE
SHE9	YPAD	0.079	0.067	0.073	TRUE	0.162	0.157	0.159	TRUE	0.082	0.066	0.074	TRUE	-1.104	TRUE	TRUE	0.004	TRUE
SHE9	YPGAL	0.099	0.098	0.098	TRUE	0.135	0.158	0.147	TRUE	0.101	0.092	0.097	TRUE	-0.602	TRUE	FALSE	0.018	TRUE
SHE9	YPE	0.064	0.059	0.062	FALSE	0.102	0.109	0.105	TRUE	0.066	0.064	0.065	FALSE	-0.7	TRUE	FALSE	0.003	NA
SHE9	SC	0.066	0.065	0.065	FALSE	0.109	0.115	0.112	TRUE	0.05	0.046	0.048	FALSE	-1.228	TRUE	TRUE	0.001	NA
YLR108C	YPAD	0.375	0.36	0.368	TRUE	1.176	1.048	1.112	TRUE	0.476	0.397	0.437	TRUE	-1.349	TRUE	TRUE	0.003	TRUE
YLR108C	YPGAL	0.055	0.092	0.074	FALSE	0.195	0.257	0.226	TRUE	0.08	0.11	0.095	TRUE	-1.256	TRUE	FALSE	0.017	NA
YLR108C	YPE	0.022	0.022	0.022	FALSE	0.027	0.036	0.032	FALSE	0.022	0.022	0.022	FALSE	-0.546	FALSE	FALSE	NA	NA
YLR108C	SC	0.492	0.376	0.434	TRUE	1.31	1.294	1.302	TRUE	0.57	0.474	0.522	TRUE	-1.319	TRUE	TRUE	0.003	TRUE
MSS18	YPAD	0.166	0.141	0.154	TRUE	0.196	0.202	0.199	TRUE	0.14	0.126	0.133	TRUE	-0.579	TRUE	TRUE	0.008	TRUE
MSS18	YPGAL	0.144	0.154	0.149	TRUE	0.208	0.203	0.206	TRUE	0.151	0.148	0.149	TRUE	-0.46	TRUE	TRUE	0.006	TRUE
MSS18	YPE	0.085	0.106	0.095	TRUE	0.099	0.11	0.105	TRUE	0.091	0.107	0.099	TRUE	-0.08	TRUE	FALSE	0.613	TRUE
MSS18	SC	0.104	0.119	0.111	TRUE	0.161	0.159	0.16	TRUE	0.104	0.113	0.109	TRUE	-0.555	TRUE	FALSE	0.006	TRUE
OPT1	YPAD	0.665	0.666	0.666	TRUE	1.137	1.139	1.138	TRUE	0.652	0.631	0.642	TRUE	-0.827	TRUE	TRUE	0.002	TRUE
OPT1	YPGAL	0.127	0.13	0.128	TRUE	0.207	0.25	0.229	TRUE	0.138	0.153	0.145	TRUE	-0.654	TRUE	FALSE	0.021	TRUE
OPT1	YPE	0.022	0.022	0.022	FALSE	0.022	0.022	0.022	FALSE	0.022	0.022	0.022	FALSE	0	FALSE	FALSE	NA	NA
OPT1	SC	0.144	0.146	0.145	TRUE	0.281	0.31	0.295	TRUE	0.152	0.178	0.165	TRUE	-0.838	TRUE	TRUE	0.007	TRUE
YLR091W	YPAD	0.111	0.099	0.105	TRUE	NA	0.174	0.174	TRUE	0.088	0.112	0.1	TRUE	-0.797	TRUE	FALSE	0.06	TRUE
YLR091W	YPGAL	0.087	0.083	0.085	TRUE	NA	0.147	0.147	TRUE	0.075	0.071	0.073	TRUE	-1.011	TRUE	TRUE	0.006	TRUE
YLR091W	YPE	0.053	0.064	0.059	FALSE	NA	0.098	0.098	TRUE	0.041	0.048	0.045	FALSE	-1.144	TRUE	FALSE	0.013	NA
YLR091W	SC	0.067	0.065	0.066	FALSE	NA	0.159	0.159	TRUE	0.059	0.057	0.058	FALSE	-1.451	TRUE	TRUE	0.003	NA
MCH5	YPAD	0.052	0.085	0.068	FALSE	NA	0.312	0.312	TRUE	0.072	0.082	0.077	TRUE	-2.017	TRUE	TRUE	0.003	NA
MCH5	YPGAL	0.022	0.028	0.025	FALSE	NA	0.105	0.105	TRUE	0.022	0.022	0.022	FALSE	-2.279	TRUE	TRUE	0.001	NA
MCH5	YPE	0.061	0.022	0.042	FALSE	NA	NA	NA	NA	0.08	0.024	0.052	FALSE	NA	FALSE	FALSE	NA	NA
MCH5	SC	0.022	0.022	0.022	FALSE	NA	0.042	0.042	FALSE	0.022	0.022	0.022	FALSE	-0.968	FALSE	FALSE	NA	NA
MRPL23	YPAD	0.665	0.684	0.674	TRUE	1.235	1.261	1.248	TRUE	0.77	0.819	0.794	TRUE	-0.652	TRUE	TRUE	0.003	TRUE
MRPL23	YPGAL	0.955	0.991	0.973	TRUE	1.251	1.333	1.292	TRUE	1.046	1.121	1.083	TRUE	-0.254	TRUE	FALSE	0.06	TRUE
MRPL23	YPE	0.809	0.821	0.815	TRUE	1.048	1.055	1.052	TRUE	0.856	0.86	0.858	TRUE	-0.294	TRUE	FALSE	0.019	TRUE
MRPL23	SC	0.598	0.552	0.575	TRUE	0.905	0.926	0.916	TRUE	0.626	0.616	0.621	TRUE	-0.561	TRUE	TRUE	0.004	TRUE
YIL089W	YPAD	0.022	NA	0.022	FALSE	0.067	0.072	0.07	TRUE	0.025	0.022	0.023	FALSE	-1.587	TRUE	FALSE	0.001	NA
YIL089W	YPGAL	0.062	NA	0.062	FALSE	0.129	0.14	0.134	TRUE	0.063	0.067	0.065	FALSE	-1.048	TRUE	TRUE	0.002	NA
YIL089W	YPE	0.118	NA	0.118	TRUE	0.107	0.067	0.087	TRUE	0.071	0.055	0.063	FALSE	-0.474	TRUE	FALSE	0.282	NA
YIL089W	SC	0.03	NA	0.03	FALSE	0.091	0.09	0.091	TRUE	0.03	0.031	0.03	FALSE	-1.579	TRUE	TRUE	0.001	NA
AMS1	YPAD	NA	0.074	0.074	TRUE	0.044	0.074	0.059	FALSE	0.087	0.104	0.095	TRUE	0.691	TRUE	FALSE	0.13	TRUE
AMS1	YPGAL	NA	0.183	0.183	TRUE	0.147	0.155	0.151	TRUE	0.228	0.224	0.226	TRUE	0.58	TRUE	TRUE	0.004	TRUE
AMS1	YPE	NA	0.68	0.68	TRUE	0.616	0.532	0.574	TRUE	0.756	0.661	0.708	TRUE	0.304	TRUE	FALSE	0.117	TRUE
AMS1	SC	NA	0.022	0.022	FALSE	0.022	0.022	0.022	FALSE	0.022	0.039	0.03	FALSE	0.491	FALSE	FALSE	NA	NA
ELO1	YPAD	1.237	1.139	1.188	TRUE	1.294	1.409	1.351	TRUE	1.184	1.37	1.277	TRUE	-0.082	TRUE	FALSE	0.563	TRUE
ELO1	YPGAL	2.003	2.162	2.082	TRUE	2.42	2.444	2.432	TRUE	2.028	1.915	1.972	TRUE	-0.303	TRUE	FALSE	0.024	TRUE
ELO1	YPE	0.534	0.555	0.544	TRUE	0.736	0.715	0.725	TRUE	0.533	0.537	0.535	TRUE	-0.44	TRUE	TRUE	0.007	TRUE
ELO1	SC	2.174	2.085	2.129	TRUE	2.36	2.65	2.505	TRUE	1.932	1.844	1.888	TRUE	-0.408	TRUE	FALSE	0.025	TRUE
MEP1	YPAD	0.064	0.101	0.082	FALSE	0.213	0.266	0.24	TRUE	0.09	0.122	0.106	TRUE	-1.179	TRUE	FALSE	0.015	NA
MEP1	YPGAL	0.083	0.084	0.084	TRUE	0.213	0.235	0.224	TRUE	0.093	0.132	0.113	TRUE	-0.991	TRUE	FALSE	0.021	TRUE
MEP1	YPE	0.083	0.085	0.084	TRUE	0.149	0.183	0.166	TRUE	0.089	0.06	0.074	FALSE	-1.161	TRUE	FALSE	0.023	NA
MEP1	SC	0.078	0.039	0.059	FALSE	0.244	0.185	0.215	TRUE	0.067	0.068	0.068	TRUE	-1.667	TRUE	TRUE	0.003	NA
YGR203W	YPAD	0.34	0.379	0.36	TRUE	0.398	0.426	0.412	TRUE	0.32	0.329	0.324	TRUE	-0.345	TRUE	FALSE	0.021	TRUE
YGR203W	YPGAL	0.421	0.417	0.419	TRUE	0.551	0.507	0.529	TRUE	0.408	0.401	0.404	TRUE	-0.388	TRUE	FALSE	0.017	TRUE
YGR203W	YPE	0.355	0.366	0.36	TRUE	0.522	0.5	0.511	TRUE	0.342	0.339	0.341	TRUE	-0.585	TRUE	TRUE	0.004	TRUE
YGR203W	SC	0.342	0.362	0.352	TRUE	0.409	0.355	0.382	TRUE	0.332	0.299	0.316	TRUE	-0.276	TRUE	FALSE	0.118	TRUE
YOR011W-A	YPAD	0.052	0.059	0.055	FALSE	0.094	0.099	0.097	TRUE	0.05	0.052	0.051	FALSE	-0.932	TRUE	FALSE	0.002	NA
YOR011W-A	YPGAL	0.077	0.065	0.071	TRUE	0.106	0.113	0.11	TRUE	0.083	0.066	0.074	TRUE	-0.559	TRUE	FALSE	0.033	TRUE
YOR011W-A	YPE	0.028	0.024	0.026	FALSE	0.062	0.06	0.061	FALSE	0.023	0.028	0.026	FALSE	-1.249	FALSE	FALSE	NA	NA
YOR011W-A	SC	0.059	0.044	0.051	FALSE	0.123	0.132	0.127	TRUE	0.022	0.039	0.03	FALSE	-2.082	TRUE	TRUE	0.009	NA
CHS7	YPAD	NA	0.391	0.391	TRUE	0.535	0.547	0.541	TRUE	0.411	0.39	0.401	TRUE	-0.434	TRUE	TRUE	0.009	TRUE
CHS7	YPGAL	NA	0.305	0.305	TRUE	0.381	0.393	0.387	TRUE	0.326	0.292	0.309	TRUE	-0.325	TRUE	FALSE	0.038	TRUE
CHS7	YPE	NA	0.268	0.268	TRUE	0.276	0.278	0.277	TRUE	0.277	0.262	0.27	TRUE	-0.04	TRUE	FALSE	0.642	TRUE
CHS7	SC	NA	0.419	0.419	TRUE	0.511	0.532	0.522	TRUE	0.41	0.42	0.415	TRUE	-0.33	TRUE	FALSE	0.017	TRUE
JEN1	YPAD	0.301	0.351	0.326	TRUE	0.416	0.487	0.452	TRUE	0.312	0.403	0.358	TRUE	-0.337	TRUE	FALSE	0.178	TRUE
JEN1	YPGAL	0.29	0.294	0.292	TRUE	0.431	0.44	0.436	TRUE	0.29	0.307	0.299	TRUE	-0.545	TRUE	TRUE	0.005	TRUE
JEN1	YPE	5.329	6.05	5.689	TRUE	7.101	7.593	7.347	TRUE	5.91	6.268	6.089	TRUE	-0.271	TRUE	FALSE	0.048	TRUE
JEN1	SC	0.043	0.075	0.059	FALSE	0.059	0.111	0.085	FALSE	0.04	0.108	0.074	FALSE	-0.194	FALSE	FALSE	NA	NA
ARO10	YPAD	0.378	0.409	0.394	TRUE	0.456	0.544	0.5	TRUE	0.35	0.394	0.372	TRUE	-0.426	TRUE	FALSE	0.061	TRUE
ARO10	YPGAL	0.233	0.197	0.215	TRUE	0.327	0.315	0.321	TRUE	0.279	0.223	0.251	TRUE	-0.357	TRUE	FALSE	0.097	TRUE
ARO10	YPE	3.989	3.737	3.863	TRUE	4.205	4.023	4.114	TRUE	4.502	4.233	4.368	TRUE	0.086	TRUE	FALSE	0.373	TRUE
ARO10	SC	0.109	0.106	0.108	TRUE	0.195	0.205	0.2	TRUE	0.105	0.105	0.105	TRUE	-0.93	TRUE	TRUE	0.002	TRUE
FET4	YPAD	0.228	0.244	0.236	TRUE	0.3	0.256	0.278	TRUE	0.178	0.182	0.18	TRUE	-0.629	TRUE	FALSE	0.012	TRUE
FET4	YPGAL	0.032	0.034	0.033	FALSE	0.106	0.118	0.112	TRUE	0.034	0.029	0.032	FALSE	-1.828	TRUE	TRUE	0.001	NA
FET4	YPE	0.022	0.025	0.024	FALSE	0.044	0.039	0.042	FALSE	0.022	0.022	0.022	FALSE	-0.945	FALSE	FALSE	NA	NA
FET4	SC	0.025	0.024	0.025	FALSE	0.061	0.058	0.059	FALSE	0.022	0.022	0.022	FALSE	-1.459	FALSE	FALSE	NA	NA
YGP1	YPAD	0.079	0.069	0.074	TRUE	0.106	0.061	0.083	FALSE	0.09	0.084	0.087	TRUE	0.066	TRUE	FALSE	0.776	TRUE
YGP1	YPGAL	0.333	0.442	0.387	TRUE	0.566	0.618	0.592	TRUE	0.383	0.431	0.407	TRUE	-0.541	TRUE	FALSE	0.015	TRUE
YGP1	YPE	0.683	0.701	0.692	TRUE	0.828	0.872	0.85	TRUE	0.649	0.743	0.696	TRUE	-0.289	TRUE	FALSE	0.076	TRUE
YGP1	SC	0.238	0.219	0.229	TRUE	0.43	0.435	0.432	TRUE	0.248	0.231	0.24	TRUE	-0.852	TRUE	TRUE	0.002	TRUE
IML3	YPAD	0.077	0.085	0.081	TRUE	0.147	0.15	0.148	TRUE	0.07	0.082	0.076	TRUE	-0.965	TRUE	TRUE	0.004	TRUE
IML3	YPGAL	0.063	0.057	0.06	FALSE	0.097	0.101	0.099	TRUE	0.07	0.069	0.069	TRUE	-0.519	TRUE	FALSE	0.004	NA
IML3	YPE	0.085	0.108	0.096	TRUE	0.118	0.102	0.11	TRUE	0.076	0.076	0.076	TRUE	-0.539	TRUE	FALSE	0.017	TRUE
IML3	SC	0.034	0.038	0.036	FALSE	0.072	0.072	0.072	TRUE	0.043	0.039	0.041	FALSE	-0.795	TRUE	FALSE	0.003	NA
MBR1	YPAD	0.063	0.064	0.064	FALSE	0.115	0.113	0.114	TRUE	0.067	0.059	0.063	FALSE	-0.855	TRUE	FALSE	0.003	NA
MBR1	YPGAL	0.385	0.367	0.376	TRUE	0.417	0.419	0.418	TRUE	0.413	0.389	0.401	TRUE	-0.059	TRUE	FALSE	0.499	TRUE
MBR1	YPE	0.767	0.806	0.787	TRUE	0.701	0.66	0.681	TRUE	0.74	0.742	0.741	TRUE	0.122	TRUE	FALSE	0.205	TRUE
MBR1	SC	0.023	0.025	0.024	FALSE	0.086	0.097	0.092	TRUE	0.033	0.027	0.03	FALSE	-1.623	TRUE	TRUE	0.002	NA
MIG2	YPAD	0.452	0.468	0.46	TRUE	0.608	0.632	0.62	TRUE	0.445	0.478	0.462	TRUE	-0.426	TRUE	FALSE	0.013	TRUE
MIG2	YPGAL	0.026	0.037	0.031	FALSE	0.035	0.047	0.041	FALSE	0.031	0.024	0.027	FALSE	-0.59	FALSE	FALSE	NA	NA
MIG2	YPE	0.022	0.022	0.022	FALSE	0.022	0.022	0.022	FALSE	0.022	0.022	0.022	FALSE	0	FALSE	FALSE	NA	NA
MIG2	SC	0.278	0.302	0.29	TRUE	0.404	0.416	0.41	TRUE	0.274	0.3	0.287	TRUE	-0.514	TRUE	TRUE	0.009	TRUE
MTH1	YPAD	0.041	NA	0.041	FALSE	0.095	0.109	0.102	TRUE	0.026	0.032	0.029	FALSE	-1.796	TRUE	TRUE	0.002	NA
MTH1	YPGAL	0.298	NA	0.298	TRUE	0.328	0.322	0.325	TRUE	0.29	0.287	0.289	TRUE	-0.173	TRUE	FALSE	0.078	TRUE
MTH1	YPE	0.109	NA	0.109	TRUE	0.118	0.156	0.137	TRUE	0.114	0.113	0.113	TRUE	-0.271	TRUE	FALSE	0.261	TRUE
MTH1	SC	0.04	NA	0.04	FALSE	0.064	0.066	0.065	FALSE	0.022	0.027	0.024	FALSE	-1.411	FALSE	FALSE	NA	NA
ARK1	YPAD	0.058	0.054	0.056	FALSE	0.094	0.089	0.092	TRUE	0.059	0.061	0.06	FALSE	-0.612	TRUE	FALSE	0.004	NA
ARK1	YPGAL	0.083	0.095	0.089	TRUE	0.111	0.121	0.116	TRUE	0.073	0.095	0.084	TRUE	-0.46	TRUE	FALSE	0.085	TRUE
ARK1	YPE	0.05	0.047	0.048	FALSE	0.061	0.061	0.061	FALSE	0.046	0.048	0.047	FALSE	-0.381	FALSE	FALSE	NA	NA
ARK1	SC	0.085	0.061	0.073	FALSE	0.108	0.102	0.105	TRUE	0.067	0.061	0.064	FALSE	-0.702	TRUE	FALSE	0.004	NA
ATG4	YPAD	0.088	0.079	0.084	TRUE	0.095	0.094	0.095	TRUE	0.089	0.083	0.086	TRUE	-0.131	TRUE	FALSE	0.196	TRUE
ATG4	YPGAL	0.138	0.129	0.134	TRUE	0.14	0.138	0.139	TRUE	0.122	0.136	0.129	TRUE	-0.108	TRUE	FALSE	0.327	TRUE
ATG4	YPE	0.108	0.094	0.101	TRUE	0.11	0.096	0.103	TRUE	0.122	0.124	0.123	TRUE	0.254	TRUE	FALSE	0.098	TRUE
ATG4	SC	0.072	0.093	0.082	TRUE	0.076	0.099	0.088	TRUE	0.066	0.083	0.075	TRUE	-0.233	TRUE	FALSE	0.393	TRUE
DYN1	YPAD	0.046	0.046	0.046	FALSE	0.058	0.063	0.061	FALSE	0.04	0.035	0.038	FALSE	-0.695	FALSE	FALSE	NA	NA
DYN1	YPGAL	0.053	0.057	0.055	FALSE	0.064	0.056	0.06	FALSE	0.041	0.056	0.049	FALSE	-0.303	FALSE	FALSE	NA	NA
DYN1	YPE	0.022	0.029	0.025	FALSE	0.022	0.024	0.023	FALSE	0.022	0.022	0.022	FALSE	-0.063	FALSE	FALSE	NA	NA
DYN1	SC	0.025	0.022	0.023	FALSE	0.057	0.044	0.05	FALSE	0.047	0.022	0.034	FALSE	-0.55	FALSE	FALSE	NA	NA
EST1	YPAD	0.022	0.027	0.024	FALSE	0.022	0.023	0.022	FALSE	0.024	0.023	0.023	FALSE	0.085	FALSE	FALSE	NA	NA
EST1	YPGAL	0.041	0.035	0.038	FALSE	0.042	0.051	0.046	FALSE	0.042	0.034	0.038	FALSE	-0.298	FALSE	FALSE	NA	NA
EST1	YPE	0.022	0.022	0.022	FALSE	0.022	0.022	0.022	FALSE	0.022	0.022	0.022	FALSE	0	FALSE	FALSE	NA	NA
EST1	SC	0.022	0.022	0.022	FALSE	0.022	0.022	0.022	FALSE	0.022	0.022	0.022	FALSE	0	FALSE	FALSE	NA	NA
FRE3	YPAD	0.022	0.022	0.022	FALSE	0.022	0.022	0.022	FALSE	0.022	0.022	0.022	FALSE	0	FALSE	FALSE	NA	NA
FRE3	YPGAL	0.022	0.022	0.022	FALSE	0.022	0.022	0.022	FALSE	0.022	0.027	0.024	FALSE	0.177	FALSE	FALSE	NA	NA
FRE3	YPE	0.153	0.18	0.167	TRUE	0.178	0.196	0.187	TRUE	0.131	0.171	0.151	TRUE	-0.304	TRUE	FALSE	0.195	TRUE
FRE3	SC	0.022	0.022	0.022	FALSE	0.022	0.022	0.022	FALSE	0.022	0.022	0.022	FALSE	0	FALSE	FALSE	NA	NA
HNM1	YPAD	0.619	NA	0.619	TRUE	NA	0.782	0.782	TRUE	0.734	0.786	0.76	TRUE	-0.041	TRUE	FALSE	0.757	TRUE
HNM1	YPGAL	0.51	NA	0.51	TRUE	NA	0.618	0.618	TRUE	0.629	0.661	0.645	TRUE	0.06	TRUE	FALSE	0.63	TRUE
HNM1	YPE	0.21	NA	0.21	TRUE	NA	0.321	0.321	TRUE	0.288	0.298	0.293	TRUE	-0.134	TRUE	FALSE	0.29	TRUE
HNM1	SC	2.29	NA	2.29	TRUE	NA	2.389	2.389	TRUE	2.451	2.389	2.42	TRUE	0.019	TRUE	FALSE	0.885	TRUE
HXT5	YPAD	0.104	0.109	0.107	TRUE	0.125	0.143	0.134	TRUE	0.129	0.167	0.148	TRUE	0.139	TRUE	FALSE	0.569	TRUE
HXT5	YPGAL	0.039	0.069	0.054	FALSE	0.057	0.059	0.058	FALSE	0.05	0.074	0.062	FALSE	0.089	FALSE	FALSE	NA	NA
HXT5	YPE	1.866	1.408	1.637	TRUE	1.929	1.689	1.809	TRUE	1.776	1.3	1.538	TRUE	-0.234	TRUE	FALSE	0.351	TRUE
HXT5	SC	0.022	0.022	0.022	FALSE	0.033	0.029	0.031	FALSE	0.022	0.022	0.022	FALSE	-0.526	FALSE	FALSE	NA	NA
JIP4	YPAD	0.049	0.055	0.052	FALSE	0.057	0.072	0.064	FALSE	0.04	0.055	0.048	FALSE	-0.439	FALSE	FALSE	NA	NA
JIP4	YPGAL	0.071	0.069	0.07	TRUE	0.083	0.091	0.087	TRUE	0.078	0.076	0.077	TRUE	-0.181	TRUE	FALSE	0.137	TRUE
JIP4	YPE	0.062	0.069	0.066	FALSE	0.073	0.077	0.075	TRUE	0.059	0.049	0.054	FALSE	-0.477	TRUE	FALSE	0.036	NA
JIP4	SC	0.064	0.073	0.069	FALSE	0.074	0.073	0.073	TRUE	0.037	0.063	0.05	FALSE	-0.558	TRUE	FALSE	0.167	NA
KAP123	YPAD	3.601	2.794	3.198	TRUE	4.166	3.809	3.988	TRUE	NA	3.561	3.561	TRUE	-0.163	TRUE	FALSE	0.307	TRUE
KAP123	YPGAL	2.964	3.111	3.038	TRUE	2.829	3.575	3.202	TRUE	3.036	3.319	3.177	TRUE	-0.011	TRUE	FALSE	0.987	TRUE
KAP123	YPE	1.879	2.055	1.967	TRUE	1.965	2.086	2.025	TRUE	2	2.191	2.095	TRUE	0.049	TRUE	FALSE	0.661	TRUE
KAP123	SC	5.575	5.097	5.336	TRUE	6.948	5.379	6.163	TRUE	5.637	5.545	5.591	TRUE	-0.141	TRUE	FALSE	0.526	TRUE
LEM3	YPAD	0.592	0.581	0.586	TRUE	0.52	NA	0.52	TRUE	0.581	NA	0.581	TRUE	0.159	TRUE	FALSE	0.385	TRUE
LEM3	YPGAL	0.571	0.551	0.561	TRUE	0.506	NA	0.506	TRUE	0.563	NA	0.563	TRUE	0.155	TRUE	FALSE	0.396	TRUE
LEM3	YPE	0.335	0.335	0.335	TRUE	0.29	NA	0.29	TRUE	0.325	NA	0.325	TRUE	0.162	TRUE	FALSE	0.38	TRUE
LEM3	SC	0.758	0.754	0.756	TRUE	0.722	NA	0.722	TRUE	0.8	NA	0.8	TRUE	0.149	TRUE	FALSE	0.409	TRUE
MGR3	YPAD	0.208	0.25	0.229	TRUE	0.262	0.251	0.256	TRUE	NA	0.264	0.264	TRUE	0.04	TRUE	FALSE	0.742	TRUE
MGR3	YPGAL	0.272	0.278	0.275	TRUE	0.267	0.29	0.278	TRUE	NA	0.288	0.288	TRUE	0.049	TRUE	FALSE	0.729	TRUE
MGR3	YPE	0.191	0.214	0.202	TRUE	0.193	0.204	0.199	TRUE	NA	0.214	0.214	TRUE	0.108	TRUE	FALSE	0.409	TRUE
MGR3	SC	0.285	0.257	0.271	TRUE	0.27	0.258	0.264	TRUE	NA	0.263	0.263	TRUE	-0.003	TRUE	FALSE	0.98	TRUE
MPH1	YPAD	0.062	0.057	0.059	FALSE	0.061	0.08	0.07	FALSE	0.063	0.065	0.064	FALSE	-0.147	FALSE	FALSE	NA	NA
MPH1	YPGAL	0.066	0.065	0.065	FALSE	0.067	0.065	0.066	FALSE	0.075	0.089	0.082	TRUE	0.31	TRUE	FALSE	0.087	NA
MPH1	YPE	0.022	0.029	0.025	FALSE	0.026	0.028	0.027	FALSE	0.026	0.03	0.028	FALSE	0.064	FALSE	FALSE	NA	NA
MPH1	SC	0.071	0.079	0.075	TRUE	0.064	0.066	0.065	FALSE	0.084	0.079	0.082	TRUE	0.332	TRUE	FALSE	0.022	TRUE
MSG5	YPAD	NA	0.081	0.081	TRUE	0.083	0.087	0.085	TRUE	0.065	0.069	0.067	FALSE	-0.345	TRUE	FALSE	0.023	NA
MSG5	YPGAL	NA	0.084	0.084	TRUE	0.104	0.113	0.109	TRUE	0.07	0.077	0.074	TRUE	-0.558	TRUE	FALSE	0.01	TRUE
MSG5	YPE	NA	0.029	0.029	FALSE	0.051	0.061	0.056	FALSE	0.022	0.022	0.022	FALSE	-1.368	FALSE	FALSE	NA	NA
MSG5	SC	NA	0.075	0.075	TRUE	0.091	0.081	0.086	TRUE	0.06	NA	0.06	FALSE	-0.509	TRUE	FALSE	0.049	NA
NSE3	YPAD	0.135	0.131	0.133	TRUE	0.145	0.13	0.138	TRUE	0.129	0.122	0.125	TRUE	-0.138	TRUE	FALSE	0.272	TRUE
NSE3	YPGAL	0.116	0.125	0.121	TRUE	0.138	0.136	0.137	TRUE	0.117	0.123	0.12	TRUE	-0.192	TRUE	FALSE	0.076	TRUE
NSE3	YPE	0.061	0.054	0.058	FALSE	0.055	0.054	0.054	FALSE	0.054	0.063	0.059	FALSE	0.104	FALSE	FALSE	NA	NA
NSE3	SC	0.124	0.146	0.135	TRUE	0.124	0.144	0.134	TRUE	0.125	0.124	0.124	TRUE	-0.107	TRUE	FALSE	0.435	TRUE
OAZ1	YPAD	0.022	0.028	0.025	FALSE	0.025	0.022	0.023	FALSE	0.029	0.022	0.026	FALSE	0.144	FALSE	FALSE	NA	NA
OAZ1	YPGAL	0.047	0.035	0.041	FALSE	0.063	0.055	0.059	FALSE	0.052	0.061	0.057	FALSE	-0.058	FALSE	FALSE	NA	NA
OAZ1	YPE	0.022	0.022	0.022	FALSE	0.022	0.022	0.022	FALSE	0.022	0.022	0.022	FALSE	0	FALSE	FALSE	NA	NA
OAZ1	SC	0.022	0.022	0.022	FALSE	0.022	0.022	0.022	FALSE	0.022	0.022	0.022	FALSE	0	FALSE	FALSE	NA	NA
PCT1	YPAD	0.309	0.332	0.321	TRUE	0.315	0.374	0.345	TRUE	0.308	0.331	0.319	TRUE	-0.11	TRUE	FALSE	0.499	TRUE
PCT1	YPGAL	0.309	0.334	0.322	TRUE	0.328	0.417	0.373	TRUE	0.305	0.33	0.318	TRUE	-0.231	TRUE	FALSE	0.285	TRUE
PCT1	YPE	0.114	0.128	0.121	TRUE	0.133	0.137	0.135	TRUE	0.121	0.133	0.127	TRUE	-0.091	TRUE	FALSE	0.385	TRUE
PCT1	SC	0.332	0.364	0.348	TRUE	0.357	0.369	0.363	TRUE	0.36	0.338	0.349	TRUE	-0.057	TRUE	FALSE	0.543	TRUE
PET111	YPAD	0.022	0.026	0.024	FALSE	0.022	0.022	0.022	FALSE	0.025	0.022	0.023	FALSE	0.097	FALSE	FALSE	NA	NA
PET111	YPGAL	0.022	0.037	0.03	FALSE	0.027	0.044	0.036	FALSE	0.079	0.027	0.053	FALSE	0.573	FALSE	FALSE	NA	NA
PET111	YPE	0.022	0.022	0.022	FALSE	0.022	0.022	0.022	FALSE	0.022	0.022	0.022	FALSE	0	FALSE	FALSE	NA	NA
PET111	SC	0.022	0.022	0.022	FALSE	0.022	0.022	0.022	FALSE	0.022	0.022	0.022	FALSE	0	FALSE	FALSE	NA	NA
PHO85	YPAD	0.393	0.452	0.423	TRUE	0.485	0.475	0.48	TRUE	0.37	0.419	0.395	TRUE	-0.282	TRUE	FALSE	0.066	TRUE
PHO85	YPGAL	0.519	0.552	0.536	TRUE	0.584	0.579	0.581	TRUE	0.543	0.539	0.541	TRUE	-0.103	TRUE	FALSE	0.217	TRUE
PHO85	YPE	0.441	0.459	0.45	TRUE	0.431	0.408	0.42	TRUE	0.438	0.434	0.436	TRUE	0.055	TRUE	FALSE	0.521	TRUE
PHO85	SC	0.541	0.477	0.509	TRUE	0.524	0.593	0.558	TRUE	0.476	0.487	0.481	TRUE	-0.214	TRUE	FALSE	0.128	TRUE
PRP4	YPAD	0.092	0.113	0.103	TRUE	0.108	0.116	0.112	TRUE	0.123	0.118	0.121	TRUE	0.11	TRUE	FALSE	0.278	TRUE
PRP4	YPGAL	0.11	0.109	0.109	TRUE	0.122	0.112	0.117	TRUE	0.128	0.113	0.12	TRUE	0.041	TRUE	FALSE	0.772	TRUE
PRP4	YPE	0.043	0.055	0.049	FALSE	0.052	0.057	0.055	FALSE	0.054	0.057	0.056	FALSE	0.027	FALSE	FALSE	NA	NA
PRP4	SC	0.087	0.102	0.094	TRUE	0.127	0.113	0.12	TRUE	0.139	0.107	0.123	TRUE	0.033	TRUE	FALSE	0.93	TRUE
PUB1	YPAD	2.69	3.288	2.989	TRUE	3.348	2.637	2.993	TRUE	3.167	2.88	3.023	TRUE	0.015	TRUE	FALSE	0.923	TRUE
PUB1	YPGAL	3.712	4.095	3.904	TRUE	3.577	3.586	3.582	TRUE	3.484	3.885	3.684	TRUE	0.041	TRUE	FALSE	0.729	TRUE
PUB1	YPE	2.368	2.563	2.465	TRUE	2.163	2.359	2.261	TRUE	2.587	2.548	2.568	TRUE	0.184	TRUE	FALSE	0.118	TRUE
PUB1	SC	5.965	5.719	5.842	TRUE	4.829	4.778	4.804	TRUE	5.325	5.061	5.193	TRUE	0.113	TRUE	FALSE	0.222	TRUE
RAD55	YPAD	0.054	0.062	0.058	FALSE	0.066	0.071	0.068	TRUE	0.054	0.048	0.051	FALSE	-0.427	TRUE	FALSE	0.023	NA
RAD55	YPGAL	0.041	0.037	0.039	FALSE	0.059	0.043	0.051	FALSE	0.046	0.054	0.05	FALSE	-0.029	FALSE	FALSE	NA	NA
RAD55	YPE	0.022	0.022	0.022	FALSE	0.032	0.022	0.027	FALSE	0.029	0.026	0.028	FALSE	0.052	FALSE	FALSE	NA	NA
RAD55	SC	0.037	0.022	0.029	FALSE	0.046	NA	0.046	FALSE	0.05	0.032	0.041	FALSE	-0.188	FALSE	FALSE	NA	NA
RCK2	YPAD	0.42	0.471	0.445	TRUE	0.403	0.434	0.419	TRUE	0.453	0.463	0.458	TRUE	0.13	TRUE	FALSE	0.207	TRUE
RCK2	YPGAL	0.516	0.517	0.517	TRUE	0.467	0.478	0.473	TRUE	0.487	0.523	0.505	TRUE	0.096	TRUE	FALSE	0.331	TRUE
RCK2	YPE	0.352	0.356	0.354	TRUE	0.314	0.31	0.312	TRUE	0.373	0.36	0.367	TRUE	0.234	TRUE	FALSE	0.04	TRUE
RCK2	SC	0.564	0.61	0.587	TRUE	0.525	0.535	0.53	TRUE	0.539	0.531	0.535	TRUE	0.013	TRUE	FALSE	0.885	TRUE
REV1	YPAD	0.05	0.049	0.05	FALSE	0.051	0.043	0.047	FALSE	0.051	0.043	0.047	FALSE	-0.002	FALSE	FALSE	NA	NA
REV1	YPGAL	0.025	0.03	0.028	FALSE	0.036	0.04	0.038	FALSE	0.043	0.052	0.048	FALSE	0.313	FALSE	FALSE	NA	NA
REV1	YPE	0.022	0.022	0.022	FALSE	0.022	0.022	0.022	FALSE	0.022	0.022	0.022	FALSE	0	FALSE	FALSE	NA	NA
REV1	SC	0.032	0.043	0.038	FALSE	0.044	0.06	0.052	FALSE	0.041	0.046	0.043	FALSE	-0.252	FALSE	FALSE	NA	NA
RIM4	YPAD	0.033	0.022	0.027	FALSE	0.035	0.043	0.039	FALSE	0.031	0.028	0.029	FALSE	-0.417	FALSE	FALSE	NA	NA
RIM4	YPGAL	0.114	0.111	0.113	TRUE	0.172	0.165	0.169	TRUE	0.131	0.138	0.134	TRUE	-0.326	TRUE	FALSE	0.021	TRUE
RIM4	YPE	0.166	0.197	0.182	TRUE	0.143	0.203	0.173	TRUE	0.184	0.197	0.19	TRUE	0.138	TRUE	FALSE	0.557	TRUE
RIM4	SC	0.022	0.022	0.022	FALSE	0.048	0.065	0.056	FALSE	0.04	0.022	0.031	FALSE	-0.878	FALSE	FALSE	NA	NA
SCY1	YPAD	0.189	0.172	0.18	TRUE	0.197	0.192	0.195	TRUE	0.15	0.17	0.16	TRUE	-0.284	TRUE	FALSE	0.068	TRUE
SCY1	YPGAL	0.16	0.159	0.16	TRUE	0.179	0.187	0.183	TRUE	0.155	0.153	0.154	TRUE	-0.252	TRUE	FALSE	0.036	TRUE
SCY1	YPE	0.105	0.104	0.104	TRUE	0.111	0.107	0.109	TRUE	0.097	0.099	0.098	TRUE	-0.146	TRUE	FALSE	0.128	TRUE
SCY1	SC	0.17	0.167	0.168	TRUE	0.214	0.217	0.216	TRUE	0.164	0.166	0.165	TRUE	-0.385	TRUE	FALSE	0.009	TRUE
SET4	YPAD	0.022	0.022	0.022	FALSE	0.022	0.022	0.022	FALSE	0.022	0.022	0.022	FALSE	0	FALSE	FALSE	NA	NA
SET4	YPGAL	0.022	0.022	0.022	FALSE	0.022	0.03	0.026	FALSE	0.022	0.03	0.026	FALSE	-0.021	FALSE	FALSE	NA	NA
SET4	YPE	0.022	0.022	0.022	FALSE	0.022	0.022	0.022	FALSE	0.022	0.022	0.022	FALSE	0	FALSE	FALSE	NA	NA
SET4	SC	0.022	0.022	0.022	FALSE	0.022	0.022	0.022	FALSE	0.022	0.022	0.022	FALSE	0	FALSE	FALSE	NA	NA
SKN1	YPAD	0.073	0.087	0.08	TRUE	0.084	0.098	0.091	TRUE	0.065	0.083	0.074	TRUE	-0.295	TRUE	FALSE	0.204	TRUE
SKN1	YPGAL	0.106	0.108	0.107	TRUE	0.12	0.124	0.122	TRUE	0.104	0.111	0.108	TRUE	-0.183	TRUE	FALSE	0.106	TRUE
SKN1	YPE	0.116	0.119	0.117	TRUE	0.109	0.112	0.11	TRUE	0.096	0.117	0.106	TRUE	-0.054	TRUE	FALSE	0.717	TRUE
SKN1	SC	0.057	0.022	0.039	FALSE	0.022	0.039	0.03	FALSE	0.022	0.031	0.027	FALSE	-0.191	FALSE	FALSE	NA	NA
TMA7	YPAD	1.927	2.188	2.057	TRUE	NA	2.121	2.121	TRUE	1.822	1.866	1.844	TRUE	-0.202	TRUE	FALSE	0.152	TRUE
TMA7	YPGAL	2.087	2.126	2.107	TRUE	2.365	2.254	2.31	TRUE	2.278	2.213	2.245	TRUE	-0.041	TRUE	FALSE	0.642	TRUE
TMA7	YPE	1.313	1.247	1.28	TRUE	1.22	1.182	1.201	TRUE	1.235	1.228	1.232	TRUE	0.036	TRUE	FALSE	0.648	TRUE
TMA7	SC	2.697	2.9	2.799	TRUE	2.931	3.049	2.99	TRUE	2.644	2.879	2.762	TRUE	-0.114	TRUE	FALSE	0.283	TRUE
UBC11	YPAD	0.022	0.022	0.022	FALSE	0.022	0.026	0.024	FALSE	0.022	0.022	0.022	FALSE	-0.142	FALSE	FALSE	NA	NA
UBC11	YPGAL	0.022	0.022	0.022	FALSE	0.022	0.022	0.022	FALSE	0.024	0.022	0.023	FALSE	0.083	FALSE	FALSE	NA	NA
UBC11	YPE	0.022	0.022	0.022	FALSE	0.022	0.022	0.022	FALSE	0.022	0.022	0.022	FALSE	0	FALSE	FALSE	NA	NA
UBC11	SC	0.022	0.022	0.022	FALSE	0.022	0.022	0.022	FALSE	0.026	0.022	0.024	FALSE	0.152	FALSE	FALSE	NA	NA
UBP7	YPAD	0.022	0.072	0.047	FALSE	0.08	0.074	0.077	TRUE	NA	NA	NA	NA	NA	FALSE	FALSE	NA	NA
UBP7	YPGAL	0.022	0.079	0.05	FALSE	0.083	0.092	0.087	TRUE	0.078	NA	0.078	TRUE	-0.168	TRUE	FALSE	0.314	NA
UBP7	YPE	0.022	0.035	0.029	FALSE	0.046	0.052	0.049	FALSE	0.043	NA	0.043	FALSE	-0.168	FALSE	FALSE	NA	NA
UBP7	SC	0.022	0.046	0.034	FALSE	0.086	0.058	0.072	FALSE	0.08	NA	0.08	TRUE	0.143	TRUE	FALSE	0.693	NA
UGA2	YPAD	0.166	0.2	0.183	TRUE	0.253	0.275	0.264	TRUE	0.141	0.187	0.164	TRUE	-0.688	TRUE	FALSE	0.033	TRUE
UGA2	YPGAL	0.419	0.419	0.419	TRUE	NA	0.59	0.59	TRUE	0.403	0.438	0.42	TRUE	-0.49	TRUE	FALSE	0.04	TRUE
UGA2	YPE	0.854	0.814	0.834	TRUE	1.039	0.978	1.009	TRUE	0.839	0.795	0.817	TRUE	-0.304	TRUE	FALSE	0.031	TRUE
UGA2	SC	0.205	0.188	0.196	TRUE	0.256	0.248	0.252	TRUE	0.198	0.234	0.216	TRUE	-0.221	TRUE	FALSE	0.168	TRUE
UIP5	YPAD	0.064	0.066	0.065	FALSE	0.108	0.12	0.114	TRUE	0.072	0.076	0.074	TRUE	-0.624	TRUE	FALSE	0.006	NA
UIP5	YPGAL	0.036	0.057	0.046	FALSE	0.093	0.114	0.104	TRUE	0.071	0.069	0.07	TRUE	-0.567	TRUE	FALSE	0.027	NA
UIP5	YPE	0.025	0.022	0.023	FALSE	0.046	0.052	0.049	FALSE	0.036	0.029	0.032	FALSE	-0.605	FALSE	FALSE	NA	NA
UIP5	SC	0.031	0.046	0.039	FALSE	0.084	0.084	0.084	TRUE	0.08	0.061	0.07	FALSE	-0.26	TRUE	FALSE	0.223	NA
UTP10	YPAD	0.803	0.744	0.773	TRUE	0.878	0.978	0.928	TRUE	0.846	0.879	0.863	TRUE	-0.105	TRUE	FALSE	0.373	TRUE
UTP10	YPGAL	0.578	0.569	0.573	TRUE	0.601	0.598	0.6	TRUE	0.604	0.592	0.598	TRUE	-0.003	TRUE	FALSE	0.969	TRUE
UTP10	YPE	0.236	0.3	0.268	TRUE	0.261	0.282	0.272	TRUE	0.261	0.285	0.273	TRUE	0.007	TRUE	FALSE	0.958	TRUE
UTP10	SC	0.876	0.929	0.903	TRUE	0.853	1.087	0.97	TRUE	0.893	1.016	0.954	TRUE	-0.023	TRUE	FALSE	0.947	TRUE
YCR007C	YPAD	0.043	0.049	0.046	FALSE	0.043	0.057	0.05	FALSE	0.029	0.046	0.038	FALSE	-0.414	FALSE	FALSE	NA	NA
YCR007C	YPGAL	0.035	0.035	0.035	FALSE	0.036	0.033	0.035	FALSE	0.031	0.022	0.026	FALSE	-0.408	FALSE	FALSE	NA	NA
YCR007C	YPE	0.022	0.022	0.022	FALSE	0.022	0.022	0.022	FALSE	0.022	0.022	0.022	FALSE	0	FALSE	FALSE	NA	NA
YCR007C	SC	0.038	0.033	0.035	FALSE	0.048	0.041	0.044	FALSE	0.031	0.025	0.028	FALSE	-0.657	FALSE	FALSE	NA	NA
YCR023C	YPAD	0.089	0.075	0.082	TRUE	0.088	0.098	0.093	TRUE	0.074	0.08	0.077	TRUE	-0.267	TRUE	FALSE	0.078	TRUE
YCR023C	YPGAL	0.107	0.09	0.098	TRUE	0.101	0.104	0.102	TRUE	0.103	0.092	0.097	TRUE	-0.07	TRUE	FALSE	0.54	TRUE
YCR023C	YPE	0.087	0.089	0.088	TRUE	0.088	0.087	0.088	TRUE	0.082	0.086	0.084	TRUE	-0.063	TRUE	FALSE	0.463	TRUE
YCR023C	SC	0.082	0.088	0.085	TRUE	0.062	0.077	0.069	FALSE	0.074	0.066	0.07	TRUE	0.013	TRUE	FALSE	0.93	TRUE
YDR061W	YPAD	0.214	0.232	0.223	TRUE	0.202	0.218	0.21	TRUE	0.206	NA	0.206	TRUE	-0.029	TRUE	FALSE	0.849	TRUE
YDR061W	YPGAL	0.26	0.264	0.262	TRUE	0.263	0.272	0.267	TRUE	0.257	NA	0.257	TRUE	-0.059	TRUE	FALSE	0.623	TRUE
YDR061W	YPE	0.205	0.2	0.203	TRUE	0.191	0.203	0.197	TRUE	0.196	NA	0.196	TRUE	-0.005	TRUE	FALSE	0.975	TRUE
YDR061W	SC	0.204	0.213	0.208	TRUE	0.203	0.164	0.183	TRUE	0.19	NA	0.19	TRUE	0.051	TRUE	FALSE	0.822	TRUE
YER185W	YPAD	0.022	0.022	0.022	FALSE	0.022	0.022	0.022	FALSE	0.022	0.022	0.022	FALSE	0	FALSE	FALSE	NA	NA
YER185W	YPGAL	0.022	0.022	0.022	FALSE	0.022	0.022	0.022	FALSE	0.022	0.022	0.022	FALSE	0	FALSE	FALSE	NA	NA
YER185W	YPE	0.022	0.022	0.022	FALSE	0.022	0.022	0.022	FALSE	0.022	0.022	0.022	FALSE	0	FALSE	FALSE	NA	NA
YER185W	SC	0.022	0.022	0.022	FALSE	0.022	0.022	0.022	FALSE	0.022	0.022	0.022	FALSE	0	FALSE	FALSE	NA	NA
YJL038C	YPAD	0.022	0.022	0.022	FALSE	0.022	0.022	0.022	FALSE	0.022	0.022	0.022	FALSE	0	FALSE	FALSE	NA	NA
YJL038C	YPGAL	0.022	0.022	0.022	FALSE	0.022	0.022	0.022	FALSE	0.026	0.022	0.024	FALSE	0.146	FALSE	FALSE	NA	NA
YJL038C	YPE	0.022	0.022	0.022	FALSE	0.022	0.022	0.022	FALSE	0.022	0.022	0.022	FALSE	0	FALSE	FALSE	NA	NA
YJL038C	SC	0.022	0.022	0.022	FALSE	0.022	0.022	0.022	FALSE	0.022	0.022	0.022	FALSE	0	FALSE	FALSE	NA	NA
YLL056C	YPAD	0.022	0.022	0.022	FALSE	0.022	0.022	0.022	FALSE	0.022	0.022	0.022	FALSE	0	FALSE	FALSE	NA	NA
YLL056C	YPGAL	0.022	0.026	0.024	FALSE	0.022	0.026	0.024	FALSE	0.022	0.032	0.027	FALSE	0.181	FALSE	FALSE	NA	NA
YLL056C	YPE	0.022	0.022	0.022	FALSE	0.022	0.022	0.022	FALSE	0.022	0.022	0.022	FALSE	0	FALSE	FALSE	NA	NA
YLL056C	SC	0.022	0.022	0.022	FALSE	0.022	0.022	0.022	FALSE	0.022	0.022	0.022	FALSE	0	FALSE	FALSE	NA	NA
YNL095C	YPAD	0.086	0.091	0.088	TRUE	0.138	0.145	0.142	TRUE	0.089	0.09	0.089	TRUE	-0.663	TRUE	FALSE	0.003	TRUE
YNL095C	YPGAL	0.05	0.045	0.047	FALSE	0.084	0.082	0.083	TRUE	0.04	0.04	0.04	FALSE	-1.055	TRUE	FALSE	0.001	NA
YNL095C	YPE	0.022	0.022	0.022	FALSE	0.022	0.026	0.024	FALSE	0.022	0.022	0.022	FALSE	-0.148	FALSE	FALSE	NA	NA
YNL095C	SC	0.079	0.086	0.082	TRUE	0.144	0.108	0.126	TRUE	0.1	0.079	0.089	TRUE	-0.494	TRUE	FALSE	0.135	TRUE
BAG7	YPAD	0.022	0.022	0.022	FALSE	0.022	0.022	0.022	FALSE	0.022	0.022	0.022	FALSE	0	FALSE	FALSE	NA	NA
BAG7	YPGAL	0.032	0.022	0.027	FALSE	0.022	0.022	0.022	FALSE	0.022	0.022	0.022	FALSE	0	FALSE	FALSE	NA	NA
BAG7	YPE	0.022	0.022	0.022	FALSE	0.022	0.022	0.022	FALSE	0.022	0.022	0.022	FALSE	0	FALSE	FALSE	NA	NA
BAG7	SC	0.022	0.022	0.022	FALSE	0.022	0.022	0.022	FALSE	0.022	0.022	0.022	FALSE	0	FALSE	FALSE	NA	NA
BCY1	YPAD	1.022	NA	1.022	TRUE	1.251	1.255	1.253	TRUE	1.106	1.127	1.116	TRUE	-0.167	TRUE	FALSE	0.084	TRUE
BCY1	YPGAL	1.358	NA	1.358	TRUE	1.495	1.647	1.571	TRUE	1.428	1.528	1.478	TRUE	-0.088	TRUE	FALSE	0.455	TRUE
BCY1	YPE	1.391	NA	1.391	TRUE	1.332	1.436	1.384	TRUE	1.493	1.542	1.517	TRUE	0.133	TRUE	FALSE	0.207	TRUE
BCY1	SC	1.419	NA	1.419	TRUE	1.639	1.65	1.645	TRUE	1.451	1.462	1.457	TRUE	-0.175	TRUE	FALSE	0.074	TRUE
BUD9	YPAD	0.064	0.075	0.07	FALSE	0.076	0.069	0.073	TRUE	0.068	0.063	0.065	FALSE	-0.164	TRUE	FALSE	0.204	NA
BUD9	YPGAL	0.068	0.048	0.058	FALSE	0.06	0.068	0.064	FALSE	0.063	0.06	0.062	FALSE	-0.051	FALSE	FALSE	NA	NA
BUD9	YPE	0.022	0.022	0.022	FALSE	0.022	0.022	0.022	FALSE	0.022	0.022	0.022	FALSE	0	FALSE	FALSE	NA	NA
BUD9	SC	0.054	0.041	0.047	FALSE	0.05	0.036	0.043	FALSE	0.04	0.045	0.042	FALSE	-0.025	FALSE	FALSE	NA	NA
CCS1	YPAD	1.118	1.148	1.133	TRUE	1.433	1.475	1.454	TRUE	1.246	1.233	1.24	TRUE	-0.23	TRUE	FALSE	0.04	TRUE
CCS1	YPGAL	0.73	0.736	0.733	TRUE	0.874	0.93	0.902	TRUE	0.781	0.827	0.804	TRUE	-0.167	TRUE	FALSE	0.143	TRUE
CCS1	YPE	0.777	0.777	0.777	TRUE	0.832	0.844	0.838	TRUE	0.801	0.765	0.783	TRUE	-0.098	TRUE	FALSE	0.272	TRUE
CCS1	SC	0.774	0.753	0.763	TRUE	0.906	0.944	0.925	TRUE	0.854	0.829	0.842	TRUE	-0.137	TRUE	FALSE	0.159	TRUE
CHS5	YPAD	0.751	NA	0.751	TRUE	0.769	0.755	0.762	TRUE	0.766	0.818	0.792	TRUE	0.056	TRUE	FALSE	0.544	TRUE
CHS5	YPGAL	0.865	0.794	0.829	TRUE	0.78	0.826	0.803	TRUE	0.782	0.831	0.807	TRUE	0.007	TRUE	FALSE	0.951	TRUE
CHS5	YPE	0.687	0.708	0.698	TRUE	0.726	0.737	0.731	TRUE	0.726	0.767	0.747	TRUE	0.03	TRUE	FALSE	0.742	TRUE
CHS5	SC	1	0.929	0.965	TRUE	1.028	0.941	0.985	TRUE	1.009	1.001	1.005	TRUE	0.029	TRUE	FALSE	0.768	TRUE
COG2	YPAD	0.258	0.243	0.25	TRUE	NA	0.274	0.274	TRUE	0.241	0.235	0.238	TRUE	-0.208	TRUE	FALSE	0.147	TRUE
COG2	YPGAL	0.239	0.245	0.242	TRUE	NA	0.271	0.271	TRUE	0.226	0.264	0.245	TRUE	-0.145	TRUE	FALSE	0.458	TRUE
COG2	YPE	0.179	0.178	0.178	TRUE	NA	0.179	0.179	TRUE	0.171	0.178	0.175	TRUE	-0.038	TRUE	FALSE	0.754	TRUE
COG2	SC	0.258	0.278	0.268	TRUE	NA	0.307	0.307	TRUE	0.234	0.272	0.253	TRUE	-0.279	TRUE	FALSE	0.208	TRUE
GAL4	YPAD	0.022	0.027	0.024	FALSE	0.024	0.064	0.044	FALSE	0.022	0.031	0.026	FALSE	-0.739	FALSE	FALSE	NA	NA
GAL4	YPGAL	0.058	0.053	0.056	FALSE	0.069	0.04	0.055	FALSE	0.066	0.059	0.062	FALSE	0.188	FALSE	FALSE	NA	NA
GAL4	YPE	0.022	0.022	0.022	FALSE	0.028	0.034	0.031	FALSE	0.022	0.022	0.022	FALSE	-0.518	FALSE	FALSE	NA	NA
GAL4	SC	0.022	0.022	0.022	FALSE	0.022	0.042	0.032	FALSE	0.022	0.022	0.022	FALSE	-0.562	FALSE	FALSE	NA	NA
GTT1	YPAD	0.363	0.339	0.351	TRUE	0.289	0.326	0.308	TRUE	0.271	0.317	0.294	TRUE	-0.066	TRUE	FALSE	0.676	TRUE
GTT1	YPGAL	0.732	0.711	0.722	TRUE	0.618	0.638	0.628	TRUE	0.522	0.557	0.54	TRUE	-0.219	TRUE	FALSE	0.067	TRUE
GTT1	YPE	0.881	0.916	0.899	TRUE	0.837	0.804	0.821	TRUE	0.672	0.743	0.708	TRUE	-0.214	TRUE	FALSE	0.104	TRUE
GTT1	SC	0.394	0.451	0.422	TRUE	0.349	0.412	0.381	TRUE	0.308	0.345	0.327	TRUE	-0.22	TRUE	FALSE	0.22	TRUE
HAL1	YPAD	0.051	0.045	0.048	FALSE	0.047	0.046	0.046	FALSE	0.035	0.044	0.04	FALSE	-0.215	FALSE	FALSE	NA	NA
HAL1	YPGAL	0.072	0.085	0.079	TRUE	0.08	0.086	0.083	TRUE	0.081	0.078	0.079	TRUE	-0.07	TRUE	FALSE	0.468	TRUE
HAL1	YPE	0.09	0.078	0.084	TRUE	0.09	0.082	0.086	TRUE	0.087	0.076	0.082	TRUE	-0.07	TRUE	FALSE	0.613	TRUE
HAL1	SC	0.064	0.027	0.046	FALSE	0.03	0.025	0.028	FALSE	0.027	0.046	0.036	FALSE	0.399	FALSE	FALSE	NA	NA
HFM1	YPAD	0.025	0.031	0.028	FALSE	0.022	0.033	0.028	FALSE	0.026	0.022	0.024	FALSE	-0.232	FALSE	FALSE	NA	NA
HFM1	YPGAL	0.022	0.022	0.022	FALSE	0.022	0.022	0.022	FALSE	0.022	0.022	0.022	FALSE	0	FALSE	FALSE	NA	NA
HFM1	YPE	0.022	0.022	0.022	FALSE	0.022	0.022	0.022	FALSE	0.022	0.022	0.022	FALSE	0	FALSE	FALSE	NA	NA
HFM1	SC	0.022	0.022	0.022	FALSE	0.022	0.022	0.022	FALSE	0.022	0.022	0.022	FALSE	0	FALSE	FALSE	NA	NA
HIM1	YPAD	0.083	0.093	0.088	TRUE	0.132	0.122	0.127	TRUE	0.074	0.073	0.073	TRUE	-0.791	TRUE	FALSE	0.003	TRUE
HIM1	YPGAL	0.058	0.056	0.057	FALSE	0.103	0.095	0.099	TRUE	0.051	0.066	0.058	FALSE	-0.764	TRUE	FALSE	0.023	NA
HIM1	YPE	0.022	0.022	0.022	FALSE	0.027	0.022	0.024	FALSE	0.022	0.022	0.022	FALSE	-0.178	FALSE	FALSE	NA	NA
HIM1	SC	0.096	0.06	0.078	FALSE	0.101	0.151	0.126	TRUE	0.03	0.077	0.054	FALSE	-1.237	TRUE	FALSE	0.119	NA
HOS4	YPAD	0.154	0.149	0.151	TRUE	0.145	NA	0.145	TRUE	0.148	0.145	0.147	TRUE	0.014	TRUE	FALSE	0.914	TRUE
HOS4	YPGAL	0.144	0.148	0.146	TRUE	0.153	NA	0.153	TRUE	0.145	0.149	0.147	TRUE	-0.06	TRUE	FALSE	0.61	TRUE
HOS4	YPE	0.128	0.135	0.132	TRUE	0.131	NA	0.131	TRUE	0.119	0.151	0.135	TRUE	0.047	TRUE	FALSE	0.91	TRUE
HOS4	SC	0.13	0.134	0.132	TRUE	0.156	NA	0.156	TRUE	0.129	0.157	0.143	TRUE	-0.133	TRUE	FALSE	0.558	TRUE
HUA2	YPAD	0.081	0.101	0.091	TRUE	0.143	0.139	0.141	TRUE	0.083	0.094	0.089	TRUE	-0.672	TRUE	FALSE	0.006	TRUE
HUA2	YPGAL	0.099	0.107	0.103	TRUE	0.133	0.136	0.135	TRUE	0.076	0.1	0.088	TRUE	-0.614	TRUE	FALSE	0.041	TRUE
HUA2	YPE	0.101	0.098	0.1	TRUE	0.144	0.12	0.132	TRUE	0.092	0.084	0.088	TRUE	-0.588	TRUE	FALSE	0.023	TRUE
HUA2	SC	0.146	0.127	0.137	TRUE	0.167	0.18	0.173	TRUE	0.088	0.116	0.102	TRUE	-0.763	TRUE	FALSE	0.024	TRUE
IBD2	YPAD	0.121	NA	0.121	TRUE	0.14	0.194	0.167	TRUE	0.13	0.092	0.111	TRUE	-0.593	TRUE	FALSE	0.141	TRUE
IBD2	YPGAL	0.085	NA	0.085	TRUE	0.095	0.097	0.096	TRUE	0.101	0.109	0.105	TRUE	0.13	TRUE	FALSE	0.218	TRUE
IBD2	YPE	0.073	NA	0.073	TRUE	0.067	0.061	0.064	FALSE	0.057	0.056	0.056	FALSE	-0.178	FALSE	FALSE	NA	NA
IBD2	SC	0.128	NA	0.128	TRUE	0.119	0.112	0.115	TRUE	0.1	0.119	0.109	TRUE	-0.075	TRUE	FALSE	0.614	TRUE
MSN2	YPAD	0.21	NA	0.21	TRUE	0.213	0.23	0.222	TRUE	0.203	0.214	0.209	TRUE	-0.087	TRUE	FALSE	0.399	TRUE
MSN2	YPGAL	0.275	NA	0.275	TRUE	0.256	0.276	0.266	TRUE	0.247	0.26	0.253	TRUE	-0.069	TRUE	FALSE	0.504	TRUE
MSN2	YPE	0.171	NA	0.171	TRUE	0.176	0.173	0.175	TRUE	0.187	0.166	0.177	TRUE	0.015	TRUE	FALSE	0.923	TRUE
MSN2	SC	0.31	NA	0.31	TRUE	0.333	0.384	0.358	TRUE	0.308	0.333	0.321	TRUE	-0.16	TRUE	FALSE	0.282	TRUE
NBP1	YPAD	0.061	0.062	0.061	FALSE	0.063	0.068	0.066	FALSE	0.052	0.054	0.053	FALSE	-0.31	FALSE	FALSE	NA	NA
NBP1	YPGAL	0.061	0.062	0.061	FALSE	0.064	0.057	0.06	FALSE	0.057	0.051	0.054	FALSE	-0.161	FALSE	FALSE	NA	NA
NBP1	YPE	0.037	0.046	0.041	FALSE	0.046	0.046	0.046	FALSE	0.03	0.054	0.042	FALSE	-0.144	FALSE	FALSE	NA	NA
NBP1	SC	0.063	0.065	0.064	FALSE	0.062	0.044	0.053	FALSE	0.061	0.055	0.058	FALSE	0.128	FALSE	FALSE	NA	NA
PET191	YPAD	0.079	0.077	0.078	TRUE	0.087	0.092	0.09	TRUE	0.058	0.096	0.077	FALSE	-0.213	TRUE	FALSE	0.499	NA
PET191	YPGAL	0.118	0.174	0.146	TRUE	0.119	0.112	0.115	TRUE	0.07	0.107	0.089	TRUE	-0.382	TRUE	FALSE	0.229	TRUE
PET191	YPE	0.086	0.082	0.084	TRUE	0.066	0.065	0.065	FALSE	0.053	0.094	0.073	FALSE	0.167	FALSE	FALSE	NA	NA
PET191	SC	0.115	0.14	0.128	TRUE	0.181	0.166	0.174	TRUE	0.107	0.123	0.115	TRUE	-0.593	TRUE	FALSE	0.014	TRUE
PTM1	YPAD	0.923	0.905	0.914	TRUE	1.003	0.998	1	TRUE	0.783	0.779	0.781	TRUE	-0.357	TRUE	FALSE	0.011	TRUE
PTM1	YPGAL	1.127	1.18	1.154	TRUE	1.136	1.163	1.15	TRUE	0.938	0.965	0.951	TRUE	-0.273	TRUE	FALSE	0.026	TRUE
PTM1	YPE	1.129	1.097	1.113	TRUE	1.055	1.094	1.074	TRUE	0.858	0.922	0.89	TRUE	-0.272	TRUE	FALSE	0.042	TRUE
PTM1	SC	0.993	0.97	0.981	TRUE	1.045	0.997	1.021	TRUE	0.852	0.836	0.844	TRUE	-0.274	TRUE	FALSE	0.029	TRUE
RAT1	YPAD	0.513	0.524	0.519	TRUE	0.611	0.625	0.618	TRUE	0.537	0.574	0.555	TRUE	-0.154	TRUE	FALSE	0.145	TRUE
RAT1	YPGAL	0.417	0.428	0.423	TRUE	0.449	0.441	0.445	TRUE	0.42	0.444	0.432	TRUE	-0.043	TRUE	FALSE	0.627	TRUE
RAT1	YPE	0.279	0.298	0.289	TRUE	0.3	0.311	0.306	TRUE	0.316	0.308	0.312	TRUE	0.03	TRUE	FALSE	0.718	TRUE
RAT1	SC	0.664	0.626	0.645	TRUE	0.706	0.678	0.692	TRUE	0.651	0.591	0.621	TRUE	-0.157	TRUE	FALSE	0.188	TRUE
RPL6B	YPAD	6.113	6.256	6.184	TRUE	6.641	6.894	6.768	TRUE	6.363	NA	6.363	TRUE	-0.089	TRUE	FALSE	0.463	TRUE
RPL6B	YPGAL	5.513	5.186	5.35	TRUE	5.672	5.871	5.771	TRUE	4.652	NA	4.652	TRUE	-0.311	TRUE	FALSE	0.071	TRUE
RPL6B	YPE	4.009	4.108	4.058	TRUE	4.228	4.302	4.265	TRUE	3.872	NA	3.872	TRUE	-0.14	TRUE	FALSE	0.266	TRUE
RPL6B	SC	7.768	7.223	7.495	TRUE	8.278	7.137	7.708	TRUE	6.95	NA	6.95	TRUE	-0.149	TRUE	FALSE	0.461	TRUE
SAD1	YPAD	0.192	0.206	0.199	TRUE	0.227	0.248	0.237	TRUE	0.169	0.184	0.177	TRUE	-0.427	TRUE	FALSE	0.021	TRUE
SAD1	YPGAL	0.145	0.161	0.153	TRUE	0.171	0.201	0.186	TRUE	0.139	0.153	0.146	TRUE	-0.351	TRUE	FALSE	0.075	TRUE
SAD1	YPE	0.127	0.125	0.126	TRUE	0.144	0.138	0.141	TRUE	0.132	0.109	0.121	TRUE	-0.222	TRUE	FALSE	0.204	TRUE
SAD1	SC	0.163	0.205	0.184	TRUE	0.221	0.195	0.208	TRUE	0.159	0.153	0.156	TRUE	-0.417	TRUE	FALSE	0.027	TRUE
SHE2	YPAD	0.541	0.512	0.527	TRUE	0.581	0.597	0.589	TRUE	NA	0.581	0.581	TRUE	-0.021	TRUE	FALSE	0.868	TRUE
SHE2	YPGAL	0.587	0.551	0.569	TRUE	0.605	0.635	0.62	TRUE	NA	0.595	0.595	TRUE	-0.059	TRUE	FALSE	0.634	TRUE
SHE2	YPE	0.476	0.502	0.489	TRUE	0.541	0.55	0.546	TRUE	NA	0.474	0.474	TRUE	-0.203	TRUE	FALSE	0.147	TRUE
SHE2	SC	0.676	0.693	0.685	TRUE	0.731	0.737	0.734	TRUE	NA	0.674	0.674	TRUE	-0.123	TRUE	FALSE	0.309	TRUE
SIZ1	YPAD	0.108	0.097	0.102	TRUE	NA	0.095	0.095	TRUE	0.097	0.094	0.096	TRUE	0.004	TRUE	FALSE	0.978	TRUE
SIZ1	YPGAL	0.096	0.098	0.097	TRUE	NA	0.123	0.123	TRUE	0.089	0.109	0.099	TRUE	-0.319	TRUE	FALSE	0.231	TRUE
SIZ1	YPE	0.105	0.096	0.1	TRUE	NA	0.121	0.121	TRUE	0.108	0.091	0.1	TRUE	-0.276	TRUE	FALSE	0.23	TRUE
SIZ1	SC	0.103	0.099	0.101	TRUE	NA	0.109	0.109	TRUE	0.099	0.104	0.102	TRUE	-0.102	TRUE	FALSE	0.422	TRUE
SPO22	YPAD	0.037	0.036	0.036	FALSE	0.068	0.068	0.068	TRUE	0.035	0.04	0.038	FALSE	-0.846	TRUE	FALSE	0.004	NA
SPO22	YPGAL	0.025	0.031	0.028	FALSE	0.053	0.041	0.047	FALSE	0.027	0.029	0.028	FALSE	-0.761	FALSE	FALSE	NA	NA
SPO22	YPE	0.022	0.022	0.022	FALSE	0.022	0.022	0.022	FALSE	0.022	0.022	0.022	FALSE	0	FALSE	FALSE	NA	NA
SPO22	SC	0.033	0.03	0.031	FALSE	0.04	0.057	0.049	FALSE	0.049	0.045	0.047	FALSE	-0.049	FALSE	FALSE	NA	NA
SRX1	YPAD	0.156	0.109	0.133	TRUE	0.182	0.175	0.179	TRUE	0.213	0.209	0.211	TRUE	0.24	FALSE	FALSE	NA	FALSE
SRX1	YPGAL	0.175	0.178	0.177	TRUE	0.263	0.307	0.285	TRUE	0.255	0.266	0.261	TRUE	-0.129	TRUE	FALSE	0.385	TRUE
SRX1	YPE	0.15	0.154	0.152	TRUE	0.2	0.199	0.199	TRUE	0.214	0.221	0.218	TRUE	0.126	TRUE	FALSE	0.165	TRUE
SRX1	SC	0.104	0.084	0.094	TRUE	0.093	0.101	0.097	TRUE	0.148	0.136	0.142	TRUE	0.556	TRUE	FALSE	0.01	TRUE
STB6	YPAD	0.096	0.096	0.096	TRUE	0.12	0.114	0.117	TRUE	0.096	0.097	0.096	TRUE	-0.283	TRUE	FALSE	0.029	TRUE
STB6	YPGAL	0.05	0.064	0.057	FALSE	0.055	0.07	0.063	FALSE	0.054	0.045	0.05	FALSE	-0.343	FALSE	FALSE	NA	NA
STB6	YPE	0.022	0.022	0.022	FALSE	0.022	0.022	0.022	FALSE	0.022	0.022	0.022	FALSE	0	FALSE	FALSE	NA	NA
STB6	SC	0.08	0.101	0.09	TRUE	0.099	0.107	0.103	TRUE	0.078	0.075	0.077	TRUE	-0.425	TRUE	FALSE	0.015	TRUE
SUM1	YPAD	0.272	0.278	0.275	TRUE	0.259	0.274	0.266	TRUE	0.259	0.269	0.264	TRUE	-0.014	TRUE	FALSE	0.894	TRUE
SUM1	YPGAL	0.269	0.263	0.266	TRUE	0.271	0.275	0.273	TRUE	0.268	0.274	0.271	TRUE	-0.009	TRUE	FALSE	0.923	TRUE
SUM1	YPE	0.234	0.242	0.238	TRUE	0.224	0.232	0.228	TRUE	0.215	0.226	0.22	TRUE	-0.047	TRUE	FALSE	0.598	TRUE
SUM1	SC	0.324	0.34	0.332	TRUE	0.332	0.364	0.348	TRUE	0.355	0.348	0.352	TRUE	0.015	TRUE	FALSE	0.885	TRUE
THP1	YPAD	0.114	0.116	0.115	TRUE	0.124	0.13	0.127	TRUE	0.115	0.118	0.117	TRUE	-0.125	TRUE	FALSE	0.195	TRUE
THP1	YPGAL	0.129	0.126	0.128	TRUE	0.104	0.13	0.117	TRUE	0.122	0.133	0.127	TRUE	0.12	TRUE	FALSE	0.514	TRUE
THP1	YPE	0.088	0.064	0.076	FALSE	0.052	0.073	0.063	FALSE	0.076	0.067	0.071	TRUE	0.193	TRUE	FALSE	0.447	NA
THP1	SC	0.1	0.103	0.102	TRUE	0.12	0.139	0.13	TRUE	0.126	0.117	0.121	TRUE	-0.093	TRUE	FALSE	0.522	TRUE
TMA46	YPAD	1.21	1.256	1.233	TRUE	1.346	1.355	1.35	TRUE	1.32	1.345	1.333	TRUE	-0.019	TRUE	FALSE	0.818	TRUE
TMA46	YPGAL	0.929	0.881	0.905	TRUE	0.985	0.916	0.951	TRUE	0.951	0.896	0.923	TRUE	-0.042	TRUE	FALSE	0.684	TRUE
TMA46	YPE	0.603	0.61	0.607	TRUE	0.6	0.592	0.596	TRUE	0.602	0.61	0.606	TRUE	0.023	TRUE	FALSE	0.772	TRUE
TMA46	SC	1.508	1.46	1.484	TRUE	1.671	1.572	1.622	TRUE	1.599	1.627	1.613	TRUE	-0.008	TRUE	FALSE	0.944	TRUE
UME1	YPAD	NA	0.474	0.474	TRUE	0.463	NA	0.463	TRUE	0.46	0.49	0.475	TRUE	0.037	TRUE	FALSE	0.784	TRUE
UME1	YPGAL	NA	0.585	0.585	TRUE	0.524	NA	0.524	TRUE	0.561	0.569	0.565	TRUE	0.11	TRUE	FALSE	0.355	TRUE
UME1	YPE	NA	0.51	0.51	TRUE	0.5	NA	0.5	TRUE	0.493	0.53	0.511	TRUE	0.031	TRUE	FALSE	0.833	TRUE
UME1	SC	NA	0.505	0.505	TRUE	0.525	NA	0.525	TRUE	0.531	0.562	0.547	TRUE	0.06	TRUE	FALSE	0.642	TRUE
VPS24	YPAD	0.421	0.43	0.425	TRUE	0.417	0.457	0.437	TRUE	0.382	NA	0.382	TRUE	-0.193	TRUE	FALSE	0.249	TRUE
VPS24	YPGAL	0.315	0.342	0.328	TRUE	0.351	0.345	0.348	TRUE	0.351	NA	0.351	TRUE	0.011	TRUE	FALSE	0.93	TRUE
VPS24	YPE	0.285	0.273	0.279	TRUE	0.269	0.282	0.275	TRUE	NA	NA	NA	NA	NA	FALSE	FALSE	NA	NA
VPS24	SC	0.356	0.397	0.377	TRUE	0.415	0.4	0.408	TRUE	0.436	NA	0.436	TRUE	0.096	TRUE	FALSE	0.429	TRUE
YCF1	YPAD	0.476	0.523	0.499	TRUE	0.596	0.543	0.57	TRUE	0.526	0.511	0.519	TRUE	-0.135	TRUE	FALSE	0.232	TRUE
YCF1	YPGAL	0.503	0.556	0.53	TRUE	0.572	0.599	0.586	TRUE	0.519	0.549	0.534	TRUE	-0.132	TRUE	FALSE	0.198	TRUE
YCF1	YPE	0.407	0.428	0.417	TRUE	0.459	0.492	0.475	TRUE	0.41	0.436	0.423	TRUE	-0.169	TRUE	FALSE	0.147	TRUE
YCF1	SC	0.616	0.622	0.619	TRUE	0.61	0.649	0.63	TRUE	0.631	0.644	0.638	TRUE	0.018	TRUE	FALSE	0.849	TRUE
YDR132C	YPAD	0.033	0.036	0.035	FALSE	0.053	0.065	0.059	FALSE	0.024	0.057	0.041	FALSE	-0.535	FALSE	FALSE	NA	NA
YDR132C	YPGAL	0.022	0.04	0.031	FALSE	0.039	0.032	0.036	FALSE	0.022	0.036	0.029	FALSE	-0.303	FALSE	FALSE	NA	NA
YDR132C	YPE	0.022	0.022	0.022	FALSE	0.022	0.022	0.022	FALSE	0.022	0.022	0.022	FALSE	0	FALSE	FALSE	NA	NA
YDR132C	SC	0.022	0.029	0.025	FALSE	0.045	0.045	0.045	FALSE	0.022	0.04	0.031	FALSE	-0.549	FALSE	FALSE	NA	NA
YGL230C	YPAD	0.022	0.022	0.022	FALSE	0.035	0.034	0.034	FALSE	0.026	0.026	0.026	FALSE	-0.389	FALSE	FALSE	NA	NA
YGL230C	YPGAL	0.022	0.029	0.025	FALSE	0.025	0.022	0.023	FALSE	0.022	0.023	0.022	FALSE	-0.037	FALSE	FALSE	NA	NA
YGL230C	YPE	0.022	0.022	0.022	FALSE	0.022	0.022	0.022	FALSE	0.022	0.022	0.022	FALSE	0	FALSE	FALSE	NA	NA
YGL230C	SC	0.022	0.022	0.022	FALSE	0.022	0.029	0.025	FALSE	0.022	0.022	0.022	FALSE	-0.225	FALSE	FALSE	NA	NA
YGR016W	YPAD	0.104	0.106	0.105	TRUE	NA	NA	NA	NA	0.096	0.111	0.104	TRUE	NA	FALSE	FALSE	NA	TRUE
YGR016W	YPGAL	0.107	0.113	0.11	TRUE	NA	NA	NA	NA	0.101	0.099	0.1	TRUE	NA	FALSE	FALSE	NA	TRUE
YGR016W	YPE	0.121	0.112	0.116	TRUE	NA	NA	NA	NA	0.104	0.095	0.099	TRUE	NA	FALSE	FALSE	NA	TRUE
YGR016W	SC	0.079	0.08	0.079	TRUE	NA	NA	NA	NA	0.063	0.076	0.07	FALSE	NA	FALSE	FALSE	NA	NA
YHR122W	YPAD	0.408	0.417	0.412	TRUE	0.483	0.501	0.492	TRUE	0.377	0.388	0.382	TRUE	-0.364	TRUE	FALSE	0.013	TRUE
YHR122W	YPGAL	0.371	0.362	0.367	TRUE	0.385	0.387	0.386	TRUE	0.337	0.332	0.334	TRUE	-0.206	TRUE	FALSE	0.05	TRUE
YHR122W	YPE	0.323	0.301	0.312	TRUE	0.325	0.313	0.319	TRUE	0.299	0.293	0.296	TRUE	-0.11	TRUE	FALSE	0.22	TRUE
YHR122W	SC	0.448	0.448	0.448	TRUE	0.524	0.526	0.525	TRUE	0.411	0.387	0.399	TRUE	-0.395	TRUE	FALSE	0.012	TRUE
YLR446W	YPAD	0.057	0.061	0.059	FALSE	0.092	0.09	0.091	TRUE	0.053	0.058	0.055	FALSE	-0.717	TRUE	FALSE	0.004	NA
YLR446W	YPGAL	0.101	0.088	0.095	TRUE	0.128	0.13	0.129	TRUE	0.09	0.1	0.095	TRUE	-0.443	TRUE	FALSE	0.017	TRUE
YLR446W	YPE	0.076	0.066	0.071	TRUE	0.082	0.095	0.089	TRUE	0.069	0.068	0.069	TRUE	-0.371	TRUE	FALSE	0.04	TRUE
YLR446W	SC	0.046	0.049	0.047	FALSE	0.099	0.09	0.094	TRUE	0.045	0.043	0.044	FALSE	-1.11	TRUE	FALSE	0.002	NA
YMR178W	YPAD	0.709	0.68	0.694	TRUE	0.765	0.76	0.762	TRUE	0.641	0.669	0.655	TRUE	-0.218	TRUE	FALSE	0.051	TRUE
YMR178W	YPGAL	0.626	0.592	0.609	TRUE	0.663	0.702	0.683	TRUE	0.567	0.572	0.57	TRUE	-0.261	TRUE	FALSE	0.036	TRUE
YMR178W	YPE	0.438	0.405	0.421	TRUE	0.449	0.503	0.476	TRUE	0.428	0.459	0.443	TRUE	-0.103	TRUE	FALSE	0.416	TRUE
YMR178W	SC	0.822	0.789	0.806	TRUE	0.832	0.813	0.823	TRUE	0.776	0.737	0.756	TRUE	-0.121	TRUE	FALSE	0.204	TRUE
YPL109C	YPAD	0.059	0.058	0.058	FALSE	0.068	0.08	0.074	TRUE	0.07	0.068	0.069	TRUE	-0.1	TRUE	FALSE	0.499	NA
YPL109C	YPGAL	0.1	0.094	0.097	TRUE	0.101	0.132	0.117	TRUE	0.105	0.101	0.103	TRUE	-0.183	TRUE	FALSE	0.42	TRUE
YPL109C	YPE	0.094	0.077	0.086	TRUE	0.117	0.113	0.115	TRUE	0.101	0.083	0.092	TRUE	-0.324	TRUE	FALSE	0.102	TRUE
YPL109C	SC	0.069	0.073	0.071	TRUE	0.08	0.076	0.078	TRUE	0.073	0.062	0.068	FALSE	-0.209	TRUE	FALSE	0.177	NA
YRR1	YPAD	NA	0.231	0.231	TRUE	0.094	0.082	0.088	TRUE	0.077	NA	0.077	TRUE	-0.198	FALSE	FALSE	NA	FALSE
YRR1	YPGAL	NA	0.084	0.084	TRUE	0.072	0.091	0.082	TRUE	0.078	NA	0.078	TRUE	-0.07	TRUE	FALSE	0.838	TRUE
YRR1	YPE	NA	0.063	0.063	FALSE	0.086	0.062	0.074	FALSE	0.083	NA	0.083	TRUE	0.161	TRUE	FALSE	0.62	NA
YRR1	SC	NA	0.065	0.065	TRUE	0.067	0.082	0.074	TRUE	0.061	NA	0.061	FALSE	-0.277	TRUE	FALSE	0.302	NA
ADH6	YPAD	2.616	2.409	2.513	TRUE	2.642	2.659	2.651	TRUE	2.055	NA	2.055	TRUE	-0.367	TRUE	FALSE	0.044	TRUE
ADH6	YPGAL	5.119	6.125	5.622	TRUE	4.845	5.854	5.349	TRUE	4.868	NA	4.868	TRUE	-0.136	TRUE	FALSE	0.575	TRUE
ADH6	YPE	1.859	1.895	1.877	TRUE	1.536	1.693	1.615	TRUE	1.638	NA	1.638	TRUE	0.021	TRUE	FALSE	0.894	TRUE
ADH6	SC	2.352	2.226	2.289	TRUE	2.286	1.789	2.038	TRUE	1.927	NA	1.927	TRUE	-0.081	TRUE	FALSE	0.812	TRUE
APC11	YPAD	0.119	0.144	0.131	TRUE	0.178	0.184	0.181	TRUE	0.1	0.149	0.125	TRUE	-0.539	TRUE	FALSE	0.111	TRUE
APC11	YPGAL	0.073	0.092	0.082	TRUE	0.103	0.119	0.111	TRUE	0.105	0.109	0.107	TRUE	-0.052	TRUE	FALSE	0.718	TRUE
APC11	YPE	0.122	0.081	0.102	TRUE	0.11	0.065	0.088	TRUE	0.083	0.087	0.085	TRUE	-0.04	TRUE	FALSE	0.981	TRUE
APC11	SC	0.087	0.073	0.08	TRUE	0.122	0.132	0.127	TRUE	0.093	0.099	0.096	TRUE	-0.403	TRUE	FALSE	0.021	TRUE
BUL2	YPAD	0.205	0.214	0.21	TRUE	0.214	0.2	0.207	TRUE	0.206	0.212	0.209	TRUE	0.012	TRUE	FALSE	0.904	TRUE
BUL2	YPGAL	0.166	0.175	0.171	TRUE	0.168	0.178	0.173	TRUE	0.167	0.168	0.168	TRUE	-0.043	TRUE	FALSE	0.629	TRUE
BUL2	YPE	0.047	0.037	0.042	FALSE	0.075	0.045	0.06	FALSE	0.059	0.059	0.059	FALSE	-0.03	FALSE	FALSE	NA	NA
BUL2	SC	0.171	0.15	0.161	TRUE	0.166	0.155	0.161	TRUE	0.171	0.156	0.164	TRUE	0.024	TRUE	FALSE	0.849	TRUE
CAK1	YPAD	0.168	0.166	0.167	TRUE	NA	0.142	0.142	TRUE	0.173	NA	0.173	TRUE	0.291	TRUE	FALSE	0.199	TRUE
CAK1	YPGAL	0.134	0.145	0.14	TRUE	NA	0.145	0.145	TRUE	0.154	NA	0.154	TRUE	0.089	TRUE	FALSE	0.604	TRUE
CAK1	YPE	0.105	0.109	0.107	TRUE	NA	0.082	0.082	TRUE	0.1	NA	0.1	TRUE	0.28	TRUE	FALSE	0.207	TRUE
CAK1	SC	0.133	0.138	0.135	TRUE	NA	0.13	0.13	TRUE	0.154	NA	0.154	TRUE	0.251	TRUE	FALSE	0.232	TRUE
CYB2	YPAD	0.173	0.159	0.166	TRUE	0.16	0.178	0.169	TRUE	0.168	NA	0.168	TRUE	-0.011	TRUE	FALSE	0.956	TRUE
CYB2	YPGAL	0.194	0.203	0.198	TRUE	0.277	0.307	0.292	TRUE	0.213	NA	0.213	TRUE	-0.453	TRUE	FALSE	0.061	TRUE
CYB2	YPE	1.563	1.556	1.559	TRUE	1.743	1.713	1.728	TRUE	1.787	NA	1.787	TRUE	0.048	TRUE	FALSE	0.668	TRUE
CYB2	SC	0.022	0.022	0.022	FALSE	0.052	0.041	0.047	FALSE	0.022	NA	0.022	FALSE	-1.119	FALSE	FALSE	NA	NA
CYC1	YPAD	1.203	1.588	1.395	TRUE	1.378	1.418	1.398	TRUE	1.228	1.058	1.143	TRUE	-0.291	TRUE	FALSE	0.079	TRUE
CYC1	YPGAL	2.618	2.83	2.724	TRUE	2.426	2.591	2.508	TRUE	2.712	2.854	2.783	TRUE	0.15	TRUE	FALSE	0.172	TRUE
CYC1	YPE	3.135	3.852	3.493	TRUE	3.038	2.884	2.961	TRUE	2.757	1.948	2.353	TRUE	-0.332	TRUE	FALSE	0.22	TRUE
CYC1	SC	1.075	1.288	1.182	TRUE	1.08	1.272	1.176	TRUE	0.96	1.024	0.992	TRUE	-0.246	TRUE	FALSE	0.155	TRUE
DHR2	YPAD	0.381	0.374	0.378	TRUE	0.431	0.454	0.443	TRUE	0.415	NA	0.415	TRUE	-0.094	TRUE	FALSE	0.463	TRUE
DHR2	YPGAL	0.137	0.127	0.132	TRUE	0.167	0.171	0.169	TRUE	0.163	NA	0.163	TRUE	-0.053	TRUE	FALSE	0.642	TRUE
DHR2	YPE	0.044	0.034	0.039	FALSE	0.069	0.073	0.071	TRUE	0.048	NA	0.048	FALSE	-0.581	TRUE	FALSE	0.023	NA
DHR2	SC	0.237	0.2	0.219	TRUE	0.257	0.259	0.258	TRUE	0.297	NA	0.297	TRUE	0.202	TRUE	FALSE	0.147	TRUE
ECM18	YPAD	0.059	0.049	0.054	FALSE	0.063	0.058	0.061	FALSE	0.032	0.042	0.037	FALSE	-0.709	FALSE	FALSE	NA	NA
ECM18	YPGAL	0.037	0.038	0.037	FALSE	0.059	0.067	0.063	FALSE	0.022	0.037	0.029	FALSE	-1.099	FALSE	FALSE	NA	NA
ECM18	YPE	0.022	0.022	0.022	FALSE	0.022	0.022	0.022	FALSE	0.022	0.022	0.022	FALSE	0	FALSE	FALSE	NA	NA
ECM18	SC	0.022	0.022	0.022	FALSE	0.036	0.033	0.034	FALSE	0.022	0.022	0.022	FALSE	-0.664	FALSE	FALSE	NA	NA
GLC3	YPAD	0.527	0.498	0.512	TRUE	0.529	0.499	0.514	TRUE	0.591	0.525	0.558	TRUE	0.118	TRUE	FALSE	0.36	TRUE
GLC3	YPGAL	1.075	1.194	1.135	TRUE	1.169	1.12	1.145	TRUE	1.166	1.213	1.189	TRUE	0.056	TRUE	FALSE	0.527	TRUE
GLC3	YPE	1.788	1.828	1.808	TRUE	1.76	1.589	1.674	TRUE	1.967	1.921	1.944	TRUE	0.216	TRUE	FALSE	0.098	TRUE
GLC3	SC	0.444	0.398	0.421	TRUE	0.456	0.382	0.419	TRUE	0.455	0.383	0.419	TRUE	-0.001	TRUE	FALSE	0.998	TRUE
HMF1	YPAD	1.495	1.397	1.446	TRUE	1.322	1.336	1.329	TRUE	1.238	1.226	1.232	TRUE	-0.109	TRUE	FALSE	0.201	TRUE
HMF1	YPGAL	1.625	1.76	1.692	TRUE	1.442	1.55	1.496	TRUE	1.544	1.769	1.656	TRUE	0.147	TRUE	FALSE	0.308	TRUE
HMF1	YPE	2.2	2.216	2.208	TRUE	1.874	1.829	1.851	TRUE	2.202	2.246	2.224	TRUE	0.264	TRUE	FALSE	0.027	TRUE
HMF1	SC	1.253	1.288	1.271	TRUE	1.155	1.107	1.131	TRUE	1.165	1.1	1.133	TRUE	0.002	TRUE	FALSE	0.98	TRUE
ICL1	YPAD	3.224	2.77	2.997	TRUE	3.565	3.453	3.509	TRUE	1.321	3.16	2.241	TRUE	-0.647	TRUE	FALSE	0.25	TRUE
ICL1	YPGAL	0.217	0.206	0.212	TRUE	0.214	0.246	0.23	TRUE	NA	0.205	0.205	TRUE	-0.166	TRUE	FALSE	0.406	TRUE
ICL1	YPE	11.848	10.79	11.319	TRUE	13.577	11.998	12.787	TRUE	0.663	10.489	5.576	TRUE	-1.197	FALSE	FALSE	NA	FALSE
ICL1	SC	0.231	0.334	0.282	TRUE	0.232	0.257	0.245	TRUE	0.022	0.268	0.145	FALSE	-0.755	TRUE	FALSE	0.372	NA
INH1	YPAD	0.921	0.761	0.841	TRUE	0.717	0.685	0.701	TRUE	NA	0.537	0.537	TRUE	-0.384	FALSE	FALSE	NA	FALSE
INH1	YPGAL	2.171	2.342	2.256	TRUE	1.897	2.186	2.042	TRUE	1.899	2.241	2.07	TRUE	0.02	TRUE	FALSE	0.93	TRUE
INH1	YPE	3.158	2.966	3.062	TRUE	2.583	2.638	2.61	TRUE	3	2.954	2.977	TRUE	0.19	TRUE	FALSE	0.065	TRUE
INH1	SC	0.791	0.862	0.827	TRUE	0.955	0.915	0.935	TRUE	0.754	0.853	0.804	TRUE	-0.219	TRUE	FALSE	0.123	TRUE
KRS1	YPAD	7.86	8.166	8.013	TRUE	8.24	8.984	8.612	TRUE	8.698	8.755	8.726	TRUE	0.019	TRUE	FALSE	0.849	TRUE
KRS1	YPGAL	3.992	3.967	3.98	TRUE	3.869	NA	3.869	TRUE	4.248	4.51	4.379	TRUE	0.178	TRUE	FALSE	0.222	TRUE
KRS1	YPE	2.259	2.63	2.444	TRUE	2.357	2.795	2.576	TRUE	2.376	2.8	2.588	TRUE	0.006	TRUE	FALSE	0.974	TRUE
KRS1	SC	5.616	6.988	6.302	TRUE	5.848	7.091	6.47	TRUE	5.024	6.377	5.701	TRUE	-0.183	TRUE	FALSE	0.435	TRUE
MCH2	YPAD	0.048	0.022	0.035	FALSE	0.025	0.027	0.026	FALSE	0.027	0.034	0.031	FALSE	0.226	FALSE	FALSE	NA	NA
MCH2	YPGAL	0.022	0.022	0.022	FALSE	0.022	0.022	0.022	FALSE	0.022	0.022	0.022	FALSE	0	FALSE	FALSE	NA	NA
MCH2	YPE	0.022	0.022	0.022	FALSE	0.022	0.022	0.022	FALSE	0.022	0.022	0.022	FALSE	0	FALSE	FALSE	NA	NA
MCH2	SC	0.022	0.022	0.022	FALSE	0.022	0.022	0.022	FALSE	0.022	0.022	0.022	FALSE	0	FALSE	FALSE	NA	NA
NCE101	YPAD	0.19	NA	0.19	TRUE	0.235	0.208	0.221	TRUE	NA	0.211	0.211	TRUE	-0.067	TRUE	FALSE	0.7	TRUE
NCE101	YPGAL	0.211	0.226	0.218	TRUE	0.255	0.255	0.255	TRUE	NA	0.254	0.254	TRUE	-0.007	TRUE	FALSE	0.952	TRUE
NCE101	YPE	0.172	0.167	0.169	TRUE	0.182	0.189	0.185	TRUE	NA	0.171	0.171	TRUE	-0.115	TRUE	FALSE	0.354	TRUE
NCE101	SC	0.179	0.171	0.175	TRUE	0.178	0.175	0.176	TRUE	NA	0.189	0.189	TRUE	0.098	TRUE	FALSE	0.403	TRUE
NPC2	YPAD	0.999	1.035	1.017	TRUE	1.168	NA	1.168	TRUE	1.002	1.108	1.055	TRUE	-0.147	TRUE	FALSE	0.36	TRUE
NPC2	YPGAL	1.059	1.21	1.134	TRUE	1.4	NA	1.4	TRUE	1.189	1.31	1.249	TRUE	-0.165	TRUE	FALSE	0.308	TRUE
NPC2	YPE	1.687	1.899	1.793	TRUE	1.936	NA	1.936	TRUE	1.836	2.22	2.028	TRUE	0.067	TRUE	FALSE	0.797	TRUE
NPC2	SC	0.422	0.392	0.407	TRUE	0.516	NA	0.516	TRUE	0.367	0.389	0.378	TRUE	-0.448	TRUE	FALSE	0.038	TRUE
OPT2	YPAD	0.029	0.022	0.025	FALSE	0.045	0.034	0.04	FALSE	0.037	0.026	0.031	FALSE	-0.343	FALSE	FALSE	NA	NA
OPT2	YPGAL	0.029	0.031	0.03	FALSE	0.037	0.047	0.042	FALSE	0.034	0.034	0.034	FALSE	-0.313	FALSE	FALSE	NA	NA
OPT2	YPE	0.022	0.022	0.022	FALSE	0.022	0.022	0.022	FALSE	0.022	0.022	0.022	FALSE	0	FALSE	FALSE	NA	NA
OPT2	SC	0.022	0.022	0.022	FALSE	0.022	0.022	0.022	FALSE	0.022	0.022	0.022	FALSE	0	FALSE	FALSE	NA	NA
PER1	YPAD	NA	NA	NA	NA	0.44	0.458	0.449	TRUE	0.412	0.426	0.419	TRUE	-0.101	TRUE	FALSE	0.268	NA
PER1	YPGAL	NA	NA	NA	NA	0.466	0.463	0.464	TRUE	0.38	0.418	0.399	TRUE	-0.219	TRUE	FALSE	0.083	NA
PER1	YPE	NA	NA	NA	NA	0.397	0.38	0.388	TRUE	0.428	0.379	0.404	TRUE	0.056	TRUE	FALSE	0.652	NA
PER1	SC	NA	NA	NA	NA	0.455	0.455	0.455	TRUE	0.381	0.381	0.381	TRUE	-0.258	TRUE	FALSE	0.026	NA
RRN9	YPAD	0.094	0.089	0.092	TRUE	0.099	0.089	0.094	TRUE	0.098	0.096	0.097	TRUE	0.051	TRUE	FALSE	0.642	TRUE
RRN9	YPGAL	0.064	0.064	0.064	FALSE	0.062	0.061	0.062	FALSE	0.064	0.071	0.068	FALSE	0.127	FALSE	FALSE	NA	NA
RRN9	YPE	0.022	0.022	0.022	FALSE	0.022	0.022	0.022	FALSE	0.022	0.022	0.022	FALSE	0	FALSE	FALSE	NA	NA
RRN9	SC	0.063	0.074	0.068	FALSE	0.068	0.045	0.057	FALSE	0.059	0.059	0.059	FALSE	0.068	FALSE	FALSE	NA	NA
SPS100	YPAD	0.042	0.057	0.05	FALSE	0.055	0.062	0.058	FALSE	0.06	0.061	0.061	FALSE	0.05	FALSE	FALSE	NA	NA
SPS100	YPGAL	0.022	0.022	0.022	FALSE	0.022	0.022	0.022	FALSE	0.022	0.022	0.022	FALSE	0	FALSE	FALSE	NA	NA
SPS100	YPE	0.022	0.022	0.022	FALSE	0.022	0.022	0.022	FALSE	0.022	0.022	0.022	FALSE	0	FALSE	FALSE	NA	NA
SPS100	SC	0.022	0.022	0.022	FALSE	0.022	0.022	0.022	FALSE	0.022	0.022	0.022	FALSE	0	FALSE	FALSE	NA	NA
SWE1	YPAD	0.07	0.061	0.066	FALSE	0.067	0.022	0.044	FALSE	0.073	0.063	0.068	FALSE	0.619	FALSE	FALSE	NA	NA
SWE1	YPGAL	0.033	0.037	0.035	FALSE	0.034	0.022	0.028	FALSE	0.03	0.043	0.036	FALSE	0.403	FALSE	FALSE	NA	NA
SWE1	YPE	0.035	0.022	0.029	FALSE	0.022	0.034	0.028	FALSE	0.022	0.022	0.022	FALSE	-0.372	FALSE	FALSE	NA	NA
SWE1	SC	0.022	0.022	0.022	FALSE	0.031	0.022	0.026	FALSE	0.022	0.022	0.022	FALSE	-0.275	FALSE	FALSE	NA	NA
VCX1	YPAD	1.479	1.519	1.499	TRUE	1.659	1.754	1.707	TRUE	1.419	NA	1.419	TRUE	-0.266	TRUE	FALSE	0.111	TRUE
VCX1	YPGAL	1.293	1.437	1.365	TRUE	1.253	1.364	1.309	TRUE	1.189	NA	1.189	TRUE	-0.138	TRUE	FALSE	0.365	TRUE
VCX1	YPE	0.836	0.853	0.844	TRUE	0.767	0.706	0.737	TRUE	0.815	NA	0.815	TRUE	0.146	TRUE	FALSE	0.329	TRUE
VCX1	SC	1.412	1.367	1.389	TRUE	1.505	1.503	1.504	TRUE	1.258	NA	1.258	TRUE	-0.257	TRUE	FALSE	0.093	TRUE
XYL2	YPAD	0.051	0.036	0.044	FALSE	0.056	0.063	0.06	FALSE	0.041	0.039	0.04	FALSE	-0.575	FALSE	FALSE	NA	NA
XYL2	YPGAL	0.031	0.022	0.026	FALSE	0.059	0.054	0.057	FALSE	0.03	0.027	0.029	FALSE	-0.98	FALSE	FALSE	NA	NA
XYL2	YPE	0.022	0.022	0.022	FALSE	0.033	0.022	0.028	FALSE	0.022	0.022	0.022	FALSE	-0.351	FALSE	FALSE	NA	NA
XYL2	SC	0.022	0.022	0.022	FALSE	0.024	0.038	0.031	FALSE	0.022	0.022	0.022	FALSE	-0.507	FALSE	FALSE	NA	NA
YCR061W	YPAD	0.356	0.351	0.354	TRUE	0.377	NA	0.377	TRUE	0.325	NA	0.325	TRUE	-0.215	TRUE	FALSE	0.282	TRUE
YCR061W	YPGAL	0.577	0.564	0.57	TRUE	0.628	NA	0.628	TRUE	0.539	0.514	0.527	TRUE	-0.253	TRUE	FALSE	0.113	TRUE
YCR061W	YPE	0.593	0.559	0.576	TRUE	0.591	NA	0.591	TRUE	0.537	0.496	0.517	TRUE	-0.193	TRUE	FALSE	0.222	TRUE
YCR061W	SC	0.499	0.47	0.485	TRUE	0.494	NA	0.494	TRUE	0.451	0.426	0.438	TRUE	-0.173	TRUE	FALSE	0.224	TRUE
YHR177W	YPAD	0.067	0.068	0.068	TRUE	0.032	0.093	0.062	FALSE	0.072	0.055	0.064	FALSE	0.032	FALSE	FALSE	NA	NA
YHR177W	YPGAL	0.022	0.022	0.022	FALSE	0.022	0.053	0.037	FALSE	0.027	0.033	0.03	FALSE	-0.317	FALSE	FALSE	NA	NA
YHR177W	YPE	0.039	0.022	0.03	FALSE	0.022	0.044	0.033	FALSE	0.047	0.022	0.034	FALSE	0.053	FALSE	FALSE	NA	NA
YHR177W	SC	0.022	0.022	0.022	FALSE	0.022	0.034	0.028	FALSE	0.022	0.022	0.022	FALSE	-0.371	FALSE	FALSE	NA	NA
YJR096W	YPAD	0.336	0.313	0.325	TRUE	0.416	0.439	0.427	TRUE	0.347	0.372	0.36	TRUE	-0.248	TRUE	FALSE	0.06	TRUE
YJR096W	YPGAL	0.301	0.297	0.299	TRUE	0.33	0.317	0.324	TRUE	0.31	0.313	0.312	TRUE	-0.054	TRUE	FALSE	0.522	TRUE
YJR096W	YPE	0.372	0.343	0.357	TRUE	0.339	0.295	0.317	TRUE	0.37	0.311	0.341	TRUE	0.105	TRUE	FALSE	0.569	TRUE
YJR096W	SC	0.2	0.223	0.211	TRUE	0.279	0.263	0.271	TRUE	0.196	0.232	0.214	TRUE	-0.342	TRUE	FALSE	0.074	TRUE
YLR050C	YPAD	0.628	0.627	0.628	TRUE	0.634	0.644	0.639	TRUE	0.645	0.619	0.632	TRUE	-0.016	TRUE	FALSE	0.852	TRUE
YLR050C	YPGAL	0.675	0.674	0.675	TRUE	0.696	0.692	0.694	TRUE	0.613	0.616	0.614	TRUE	-0.176	TRUE	FALSE	0.073	TRUE
YLR050C	YPE	0.584	0.645	0.615	TRUE	0.541	0.553	0.547	TRUE	0.535	0.521	0.528	TRUE	-0.049	TRUE	FALSE	0.543	TRUE
YLR050C	SC	0.689	0.635	0.662	TRUE	0.639	0.679	0.659	TRUE	0.607	0.552	0.579	TRUE	-0.186	TRUE	FALSE	0.147	TRUE
YLR053C	YPAD	0.043	0.049	0.046	FALSE	0.056	0.039	0.047	FALSE	0.022	0.042	0.032	FALSE	-0.552	FALSE	FALSE	NA	NA
YLR053C	YPGAL	0.027	0.023	0.025	FALSE	0.025	0.035	0.03	FALSE	0.022	0.028	0.025	FALSE	-0.276	FALSE	FALSE	NA	NA
YLR053C	YPE	0.022	0.022	0.022	FALSE	0.022	0.022	0.022	FALSE	0.022	0.022	0.022	FALSE	0	FALSE	FALSE	NA	NA
YLR053C	SC	0.022	0.022	0.022	FALSE	0.022	0.022	0.022	FALSE	0.022	0.022	0.022	FALSE	0	FALSE	FALSE	NA	NA
YNL046W	YPAD	NA	0.082	0.082	TRUE	0.137	0.125	0.131	TRUE	0.117	0.083	0.1	TRUE	-0.392	TRUE	FALSE	0.177	TRUE
YNL046W	YPGAL	NA	0.145	0.145	TRUE	0.085	0.073	0.079	TRUE	0.064	0.065	0.064	FALSE	-0.3	TRUE	FALSE	0.087	NA
YNL046W	YPE	NA	0.042	0.042	FALSE	0.027	0.029	0.028	FALSE	0.022	0.022	0.022	FALSE	-0.388	FALSE	FALSE	NA	NA
YNL046W	SC	NA	0.101	0.101	TRUE	0.075	0.075	0.075	TRUE	0.046	0.048	0.047	FALSE	-0.681	TRUE	FALSE	0.003	NA
YNL194C	YPAD	0.115	0.09	0.103	TRUE	0.132	0.103	0.118	TRUE	0.076	0.112	0.094	TRUE	-0.323	TRUE	FALSE	0.346	TRUE
YNL194C	YPGAL	0.043	0.055	0.049	FALSE	0.055	0.053	0.054	FALSE	0.044	0.044	0.044	FALSE	-0.304	FALSE	FALSE	NA	NA
YNL194C	YPE	1.075	1.062	1.069	TRUE	1.401	1.439	1.42	TRUE	1.054	1.106	1.08	TRUE	-0.395	TRUE	FALSE	0.012	TRUE
YNL194C	SC	0.043	0.03	0.036	FALSE	0.035	0.051	0.043	FALSE	0.027	0.066	0.046	FALSE	0.111	FALSE	FALSE	NA	NA
YPL056C	YPAD	0.029	0.025	0.027	FALSE	0.031	0.036	0.033	FALSE	0.028	0.022	0.025	FALSE	-0.443	FALSE	FALSE	NA	NA
YPL056C	YPGAL	0.076	0.069	0.073	TRUE	0.069	0.057	0.063	FALSE	0.054	0.057	0.056	FALSE	-0.177	FALSE	FALSE	NA	NA
YPL056C	YPE	0.061	0.056	0.058	FALSE	0.047	0.039	0.043	FALSE	0.046	0.059	0.053	FALSE	0.281	FALSE	FALSE	NA	NA
YPL056C	SC	0.022	0.022	0.022	FALSE	0.022	0.022	0.022	FALSE	0.022	0.022	0.022	FALSE	0	FALSE	FALSE	NA	NA
YPR011C	YPAD	0.074	0.022	0.048	FALSE	0.127	0.11	0.118	TRUE	0.074	0.094	0.084	TRUE	-0.499	TRUE	FALSE	0.068	NA
YPR011C	YPGAL	0.069	0.022	0.045	FALSE	0.107	0.122	0.115	TRUE	0.074	0.059	0.066	FALSE	-0.788	TRUE	FALSE	0.017	NA
YPR011C	YPE	0.022	0.022	0.022	FALSE	0.065	0.078	0.072	TRUE	0.033	0.033	0.033	FALSE	-1.122	TRUE	FALSE	0.003	NA
YPR011C	SC	0.059	0.022	0.04	FALSE	0.087	0.083	0.085	TRUE	0.062	0.058	0.06	FALSE	-0.51	TRUE	FALSE	0.007	NA
YSR3	YPAD	0.041	NA	0.041	FALSE	0.033	0.028	0.031	FALSE	0.035	0.039	0.037	FALSE	0.275	FALSE	FALSE	NA	NA
YSR3	YPGAL	0.022	0.022	0.022	FALSE	0.022	0.022	0.022	FALSE	0.022	0.022	0.022	FALSE	0	FALSE	FALSE	NA	NA
YSR3	YPE	0.022	0.022	0.022	FALSE	0.022	0.022	0.022	FALSE	0.022	0.022	0.022	FALSE	0	FALSE	FALSE	NA	NA
YSR3	SC	0.022	0.022	0.022	FALSE	0.022	0.022	0.022	FALSE	0.022	0.022	0.022	FALSE	0	FALSE	FALSE	NA	NA
AFR1	YPAD	0.022	0.022	0.022	FALSE	0.022	0.022	0.022	FALSE	0.022	0.022	0.022	FALSE	0	FALSE	FALSE	NA	NA
AFR1	YPGAL	0.036	0.055	0.045	FALSE	0.042	0.049	0.046	FALSE	0.053	0.052	0.053	FALSE	0.196	FALSE	FALSE	NA	NA
AFR1	YPE	0.052	0.062	0.057	FALSE	0.037	0.022	0.029	FALSE	0.041	NA	0.041	FALSE	0.497	FALSE	FALSE	NA	NA
AFR1	SC	0.022	0.022	0.022	FALSE	0.022	0.022	0.022	FALSE	0.022	0.022	0.022	FALSE	0	FALSE	FALSE	NA	NA
ARA1	YPAD	2.72	2.639	2.679	TRUE	2.653	2.506	2.579	TRUE	2.611	2.383	2.497	TRUE	-0.047	TRUE	FALSE	0.661	TRUE
ARA1	YPGAL	3.017	3.185	3.101	TRUE	2.764	2.93	2.847	TRUE	2.868	2.858	2.863	TRUE	0.008	TRUE	FALSE	0.93	TRUE
ARA1	YPE	4.327	4.375	4.351	TRUE	3.007	3.94	3.474	TRUE	3.935	4.05	3.992	TRUE	0.201	TRUE	FALSE	0.329	TRUE
ARA1	SC	2.084	1.916	2	TRUE	1.827	1.744	1.786	TRUE	1.878	1.611	1.745	TRUE	-0.033	TRUE	FALSE	0.797	TRUE
CRF1	YPAD	0.022	0.022	0.022	FALSE	0.022	0.022	0.022	FALSE	0.022	0.022	0.022	FALSE	0	FALSE	FALSE	NA	NA
CRF1	YPGAL	0.03	0.074	0.052	FALSE	0.026	0.028	0.027	FALSE	0.024	0.03	0.027	FALSE	0.022	FALSE	FALSE	NA	NA
CRF1	YPE	0.071	0.066	0.068	TRUE	NA	0.035	0.035	FALSE	0.047	0.041	0.044	FALSE	0.321	FALSE	FALSE	NA	NA
CRF1	SC	0.022	0.022	0.022	FALSE	0.022	0.022	0.022	FALSE	0.022	0.022	0.022	FALSE	0	FALSE	FALSE	NA	NA
CRR1	YPAD	0.022	0.022	0.022	FALSE	0.022	0.022	0.022	FALSE	0.022	0.022	0.022	FALSE	0	FALSE	FALSE	NA	NA
CRR1	YPGAL	0.022	0.039	0.03	FALSE	0.056	0.069	0.062	FALSE	0.022	0.04	0.031	FALSE	-1.02	FALSE	FALSE	NA	NA
CRR1	YPE	0.089	0.082	0.085	TRUE	0.093	0.085	0.089	TRUE	0.049	0.022	0.035	FALSE	-1.336	TRUE	FALSE	0.065	NA
CRR1	SC	0.022	0.022	0.022	FALSE	0.044	0.053	0.049	FALSE	0.022	0.022	0.022	FALSE	-1.174	FALSE	FALSE	NA	NA
CTA1	YPAD	NA	0.055	0.055	FALSE	0.05	0.07	0.06	FALSE	0.037	0.06	0.048	FALSE	-0.32	FALSE	FALSE	NA	NA
CTA1	YPGAL	NA	0.149	0.149	TRUE	0.145	0.152	0.148	TRUE	0.117	0.131	0.124	TRUE	-0.255	TRUE	FALSE	0.078	TRUE
CTA1	YPE	NA	0.265	0.265	TRUE	0.275	0.257	0.266	TRUE	0.15	0.155	0.153	TRUE	-0.8	FALSE	FALSE	NA	FALSE
CTA1	SC	NA	0.022	0.022	FALSE	0.032	0.031	0.032	FALSE	0.022	0.022	0.022	FALSE	-0.549	FALSE	FALSE	NA	NA
FBP1	YPAD	0.272	0.469	0.371	TRUE	0.3	0.455	0.378	TRUE	0.287	0.45	0.369	TRUE	-0.036	TRUE	FALSE	0.932	TRUE
FBP1	YPGAL	0.282	0.453	0.368	TRUE	0.467	0.478	0.472	TRUE	0.493	0.448	0.471	TRUE	-0.006	TRUE	FALSE	0.949	TRUE
FBP1	YPE	5.943	5.434	5.688	TRUE	6.17	6.521	6.346	TRUE	4.554	7.012	5.783	TRUE	-0.134	TRUE	FALSE	0.614	TRUE
FBP1	SC	0.022	0.022	0.022	FALSE	0.022	0.022	0.022	FALSE	0.022	0.022	0.022	FALSE	0	FALSE	FALSE	NA	NA
FRE5	YPAD	0.022	0.049	0.035	FALSE	0.079	0.118	0.099	TRUE	NA	0.045	0.045	FALSE	-1.138	TRUE	FALSE	0.078	NA
FRE5	YPGAL	0.023	0.022	0.022	FALSE	0.048	0.06	0.054	FALSE	NA	0.04	0.04	FALSE	-0.453	FALSE	FALSE	NA	NA
FRE5	YPE	0.217	0.244	0.231	TRUE	0.262	0.285	0.274	TRUE	NA	0.196	0.196	TRUE	-0.483	TRUE	FALSE	0.042	TRUE
FRE5	SC	0.022	0.022	0.022	FALSE	0.022	0.022	0.022	FALSE	NA	0.022	0.022	FALSE	0	FALSE	FALSE	NA	NA
HTZ1	YPAD	2.15	2.962	2.556	TRUE	2.699	3.427	3.063	TRUE	2.333	2.931	2.632	TRUE	-0.219	TRUE	FALSE	0.396	TRUE
HTZ1	YPGAL	2.228	2.492	2.36	TRUE	2.601	2.363	2.482	TRUE	2.297	2.307	2.302	TRUE	-0.109	TRUE	FALSE	0.32	TRUE
HTZ1	YPE	2.382	2.547	2.465	TRUE	2.409	2.427	2.418	TRUE	2.378	2.626	2.502	TRUE	0.049	TRUE	FALSE	0.651	TRUE
HTZ1	SC	1.215	1.441	1.328	TRUE	1.842	1.817	1.829	TRUE	1.391	1.447	1.419	TRUE	-0.366	TRUE	FALSE	0.013	TRUE
HXT3	YPAD	5.005	NA	5.005	TRUE	5.926	4.759	5.342	TRUE	4.439	4.052	4.246	TRUE	-0.331	TRUE	FALSE	0.138	TRUE
HXT3	YPGAL	0.069	NA	0.069	TRUE	0.075	0.079	0.077	TRUE	0.067	0.077	0.072	TRUE	-0.097	TRUE	FALSE	0.451	TRUE
HXT3	YPE	NA	NA	NA	NA	0.035	0.022	0.028	FALSE	0.022	0.022	0.022	FALSE	-0.392	FALSE	FALSE	NA	NA
HXT3	SC	2.59	NA	2.59	TRUE	2.846	2.816	2.831	TRUE	2.208	2.643	2.426	TRUE	-0.223	TRUE	FALSE	0.177	TRUE
ICS2	YPAD	0.082	0.118	0.1	TRUE	0.104	0.116	0.11	TRUE	0.107	0.101	0.104	TRUE	-0.083	TRUE	FALSE	0.499	TRUE
ICS2	YPGAL	0.197	0.182	0.19	TRUE	0.229	0.186	0.207	TRUE	0.201	0.217	0.209	TRUE	0.01	TRUE	FALSE	0.93	TRUE
ICS2	YPE	0.49	0.4	0.445	TRUE	NA	0.479	0.479	TRUE	0.44	0.378	0.409	TRUE	-0.228	TRUE	FALSE	0.28	TRUE
ICS2	SC	0.096	0.114	0.105	TRUE	0.121	NA	0.121	TRUE	0.098	NA	0.098	TRUE	-0.316	TRUE	FALSE	0.177	TRUE
ICT1	YPAD	0.192	0.2	0.196	TRUE	0.223	0.214	0.218	TRUE	0.19	0.204	0.197	TRUE	-0.147	TRUE	FALSE	0.175	TRUE
ICT1	YPGAL	0.14	0.149	0.144	TRUE	0.157	0.16	0.159	TRUE	0.127	0.132	0.129	TRUE	-0.295	TRUE	FALSE	0.023	TRUE
ICT1	YPE	0.065	0.082	0.073	FALSE	0.053	0.071	0.062	FALSE	0.06	0.039	0.049	FALSE	-0.335	FALSE	FALSE	NA	NA
ICT1	SC	0.073	0.074	0.073	TRUE	0.085	0.087	0.086	TRUE	0.069	0.078	0.074	TRUE	-0.216	TRUE	FALSE	0.113	TRUE
KAP104	YPAD	0.93	0.96	0.945	TRUE	0.995	0.928	0.961	TRUE	0.866	0.841	0.854	TRUE	-0.172	TRUE	FALSE	0.123	TRUE
KAP104	YPGAL	0.844	0.845	0.844	TRUE	0.879	0.865	0.872	TRUE	0.859	0.816	0.838	TRUE	-0.057	TRUE	FALSE	0.504	TRUE
KAP104	YPE	0.99	0.979	0.985	TRUE	0.904	0.886	0.895	TRUE	0.925	0.877	0.901	TRUE	0.009	TRUE	FALSE	0.93	TRUE
KAP104	SC	1.019	1.05	1.035	TRUE	1.097	1.051	1.074	TRUE	1.153	1.02	1.086	TRUE	0.017	TRUE	FALSE	0.92	TRUE
PDR11	YPAD	0.022	0.022	0.022	FALSE	0.022	0.022	0.022	FALSE	0.022	0.022	0.022	FALSE	0	FALSE	FALSE	NA	NA
PDR11	YPGAL	0.022	0.031	0.026	FALSE	0.038	0.047	0.043	FALSE	0.036	0.022	0.029	FALSE	-0.584	FALSE	FALSE	NA	NA
PDR11	YPE	0.047	0.039	0.043	FALSE	0.042	0.029	0.035	FALSE	0.033	0.022	0.027	FALSE	-0.359	FALSE	FALSE	NA	NA
PDR11	SC	0.022	0.022	0.022	FALSE	0.022	0.022	0.022	FALSE	0.022	0.022	0.022	FALSE	0	FALSE	FALSE	NA	NA
PET309	YPAD	0.029	0.061	0.045	FALSE	0.022	0.067	0.045	FALSE	0.027	0.056	0.041	FALSE	-0.11	FALSE	FALSE	NA	NA
PET309	YPGAL	0.066	0.066	0.066	TRUE	0.072	0.06	0.066	FALSE	0.055	0.072	0.063	FALSE	-0.069	FALSE	FALSE	NA	NA
PET309	YPE	0.079	0.067	0.073	TRUE	0.095	0.088	0.092	TRUE	0.028	0.069	0.049	FALSE	-0.913	TRUE	FALSE	0.159	NA
PET309	SC	0.022	0.023	0.022	FALSE	0.022	0.022	0.022	FALSE	0.022	0.027	0.024	FALSE	0.159	FALSE	FALSE	NA	NA
PEX4	YPAD	0.141	0.155	0.148	TRUE	0.152	0.178	0.165	TRUE	0.133	0.137	0.135	TRUE	-0.291	TRUE	FALSE	0.094	TRUE
PEX4	YPGAL	0.141	0.138	0.139	TRUE	0.15	0.144	0.147	TRUE	0.122	0.122	0.122	TRUE	-0.268	TRUE	FALSE	0.027	TRUE
PEX4	YPE	0.143	0.13	0.136	TRUE	0.132	0.114	0.123	TRUE	0.124	0.09	0.107	TRUE	-0.206	TRUE	FALSE	0.413	TRUE
PEX4	SC	0.104	0.097	0.101	TRUE	0.104	0.094	0.099	TRUE	0.09	0.079	0.084	TRUE	-0.239	TRUE	FALSE	0.147	TRUE
PMU1	YPAD	1.001	1.305	1.153	TRUE	1.124	1.496	1.31	TRUE	NA	1.172	1.172	TRUE	-0.16	TRUE	FALSE	0.651	TRUE
PMU1	YPGAL	0.56	0.558	0.559	TRUE	0.707	0.708	0.707	TRUE	NA	0.527	0.527	TRUE	-0.425	TRUE	FALSE	0.032	TRUE
PMU1	YPE	0.476	0.498	0.487	TRUE	0.695	0.709	0.702	TRUE	NA	0.502	0.502	TRUE	-0.485	TRUE	FALSE	0.025	TRUE
PMU1	SC	0.573	0.582	0.578	TRUE	0.626	0.628	0.627	TRUE	NA	0.565	0.565	TRUE	-0.15	TRUE	FALSE	0.23	TRUE
PRY1	YPAD	0.022	0.045	0.033	FALSE	0.064	0.099	0.082	FALSE	0.022	0.042	0.032	FALSE	-1.363	FALSE	FALSE	NA	NA
PRY1	YPGAL	0.344	0.378	0.361	TRUE	0.441	0.478	0.459	TRUE	0.343	0.371	0.357	TRUE	-0.364	TRUE	FALSE	0.029	TRUE
PRY1	YPE	1.319	1.44	1.379	TRUE	1.172	1.246	1.209	TRUE	1.222	1.296	1.259	TRUE	0.058	TRUE	FALSE	0.555	TRUE
PRY1	SC	0.068	0.067	0.068	TRUE	0.129	0.128	0.129	TRUE	0.071	0.08	0.075	TRUE	-0.773	TRUE	FALSE	0.004	TRUE
RAX2	YPAD	0.358	0.369	0.363	TRUE	0.481	0.495	0.488	TRUE	NA	0.393	0.393	TRUE	-0.313	TRUE	FALSE	0.068	TRUE
RAX2	YPGAL	0.326	0.339	0.332	TRUE	0.436	0.445	0.441	TRUE	NA	0.371	0.371	TRUE	-0.248	TRUE	FALSE	0.104	TRUE
RAX2	YPE	0.287	NA	0.287	TRUE	0.29	0.297	0.293	TRUE	NA	0.252	0.252	TRUE	-0.22	TRUE	FALSE	0.132	TRUE
RAX2	SC	0.279	0.253	0.266	TRUE	0.381	0.371	0.376	TRUE	NA	0.276	0.276	TRUE	-0.444	TRUE	FALSE	0.031	TRUE
RSC58	YPAD	0.896	1.017	0.956	TRUE	1.049	1.116	1.082	TRUE	0.918	1.022	0.97	TRUE	-0.158	TRUE	FALSE	0.216	TRUE
RSC58	YPGAL	0.542	0.507	0.525	TRUE	0.561	0.57	0.565	TRUE	0.562	0.59	0.576	TRUE	0.026	TRUE	FALSE	0.773	TRUE
RSC58	YPE	0.538	0.533	0.535	TRUE	0.591	0.575	0.583	TRUE	0.587	0.489	0.538	TRUE	-0.116	TRUE	FALSE	0.435	TRUE
RSC58	SC	0.434	0.437	0.436	TRUE	0.47	0.515	0.492	TRUE	0.445	0.496	0.471	TRUE	-0.065	TRUE	FALSE	0.616	TRUE
SDP1	YPAD	0.022	0.022	0.022	FALSE	NA	0.027	0.027	FALSE	0.022	0.022	0.022	FALSE	-0.346	FALSE	FALSE	NA	NA
SDP1	YPGAL	0.037	0.046	0.042	FALSE	NA	0.063	0.063	FALSE	0.049	0.042	0.046	FALSE	-0.457	FALSE	FALSE	NA	NA
SDP1	YPE	0.16	0.1	0.13	TRUE	NA	0.169	0.169	TRUE	0.16	0.147	0.153	TRUE	-0.143	TRUE	FALSE	0.342	TRUE
SDP1	SC	0.022	0.022	0.022	FALSE	NA	0.031	0.031	FALSE	0.022	0.022	0.022	FALSE	-0.505	FALSE	FALSE	NA	NA
SUL2	YPAD	0.022	0.022	0.022	FALSE	0.025	0.027	0.026	FALSE	0.022	0.022	0.022	FALSE	-0.242	FALSE	FALSE	NA	NA
SUL2	YPGAL	0.095	0.09	0.092	TRUE	0.112	0.107	0.109	TRUE	0.076	0.086	0.081	TRUE	-0.433	TRUE	FALSE	0.023	TRUE
SUL2	YPE	0.079	0.022	0.05	FALSE	0.097	0.103	0.1	TRUE	0.077	0.088	0.083	TRUE	-0.283	TRUE	FALSE	0.083	NA
SUL2	SC	0.024	0.023	0.024	FALSE	0.038	0.034	0.036	FALSE	0.022	0.024	0.023	FALSE	-0.624	FALSE	FALSE	NA	NA
SUR7	YPAD	1.568	1.848	1.708	TRUE	2.56	3.044	2.802	TRUE	1.585	2.147	1.866	TRUE	-0.587	TRUE	FALSE	0.075	TRUE
SUR7	YPGAL	1.548	1.531	1.54	TRUE	1.929	1.807	1.868	TRUE	1.435	1.552	1.494	TRUE	-0.323	TRUE	FALSE	0.035	TRUE
SUR7	YPE	1.702	1.831	1.767	TRUE	2.748	2.549	2.648	TRUE	2.017	2.103	2.06	TRUE	-0.362	TRUE	FALSE	0.022	TRUE
SUR7	SC	1.483	1.299	1.391	TRUE	2.172	2.176	2.174	TRUE	1.633	1.876	1.755	TRUE	-0.309	TRUE	FALSE	0.06	TRUE
SVP26	YPAD	0.905	1.211	1.058	TRUE	0.966	1.187	1.076	TRUE	1.019	1.248	1.134	TRUE	0.075	TRUE	FALSE	0.742	TRUE
SVP26	YPGAL	1.117	1.147	1.132	TRUE	1.026	1.032	1.029	TRUE	1.089	1.088	1.088	TRUE	0.081	TRUE	FALSE	0.309	TRUE
SVP26	YPE	1.222	1.28	1.251	TRUE	1.098	1.085	1.091	TRUE	1.218	1.168	1.193	TRUE	0.129	TRUE	FALSE	0.17	TRUE
SVP26	SC	0.836	0.929	0.883	TRUE	0.846	0.922	0.884	TRUE	0.909	0.908	0.909	TRUE	0.039	TRUE	FALSE	0.682	TRUE
YBL029C-A	YPAD	0.22	0.208	0.214	TRUE	0.258	0.26	0.259	TRUE	0.213	0.202	0.208	TRUE	-0.32	TRUE	FALSE	0.021	TRUE
YBL029C-A	YPGAL	0.17	0.183	0.177	TRUE	0.218	0.256	0.237	TRUE	0.146	0.16	0.153	TRUE	-0.634	TRUE	FALSE	0.015	TRUE
YBL029C-A	YPE	0.783	0.841	0.812	TRUE	0.793	0.393	0.593	TRUE	0.751	0.798	0.775	TRUE	0.385	TRUE	FALSE	0.373	TRUE
YBL029C-A	SC	0.169	0.165	0.167	TRUE	0.211	0.217	0.214	TRUE	0.166	0.169	0.168	TRUE	-0.353	TRUE	FALSE	0.013	TRUE
YCL049C	YPAD	0.072	0.08	0.076	TRUE	0.083	0.114	0.098	TRUE	0.066	0.093	0.08	TRUE	-0.304	TRUE	FALSE	0.393	TRUE
YCL049C	YPGAL	0.241	0.255	0.248	TRUE	0.275	0.294	0.285	TRUE	0.218	0.249	0.234	TRUE	-0.285	TRUE	FALSE	0.082	TRUE
YCL049C	YPE	0.187	0.079	0.133	TRUE	0.212	0.15	0.181	TRUE	0.149	0.121	0.135	TRUE	-0.425	TRUE	FALSE	0.212	TRUE
YCL049C	SC	0.069	0.06	0.064	FALSE	0.088	0.091	0.09	TRUE	0.064	0.062	0.063	FALSE	-0.504	TRUE	FALSE	0.005	NA
YGR146C	YPAD	0.087	0.1	0.093	TRUE	0.111	0.148	0.13	TRUE	0.085	0.116	0.101	TRUE	-0.363	TRUE	FALSE	0.274	TRUE
YGR146C	YPGAL	0.055	0.094	0.075	FALSE	0.081	0.078	0.079	TRUE	0.071	0.065	0.068	TRUE	-0.221	TRUE	FALSE	0.082	NA
YGR146C	YPE	0.022	0.061	0.041	FALSE	0.032	0.024	0.028	FALSE	0.043	0.028	0.036	FALSE	0.352	FALSE	FALSE	NA	NA
YGR146C	SC	0.024	0.022	0.023	FALSE	0.043	0.039	0.041	FALSE	0.025	0.031	0.028	FALSE	-0.543	FALSE	FALSE	NA	NA
YHL012W	YPAD	0.022	0.022	0.022	FALSE	0.022	0.022	0.022	FALSE	0.022	0.022	0.022	FALSE	0	FALSE	FALSE	NA	NA
YHL012W	YPGAL	0.027	0.024	0.026	FALSE	0.033	0.031	0.032	FALSE	0.022	0.025	0.023	FALSE	-0.47	FALSE	FALSE	NA	NA
YHL012W	YPE	0.022	0.022	0.022	FALSE	0.022	0.022	0.022	FALSE	0.022	0.022	0.022	FALSE	0	FALSE	FALSE	NA	NA
YHL012W	SC	0.022	0.022	0.022	FALSE	0.022	0.022	0.022	FALSE	0.022	0.022	0.022	FALSE	0	FALSE	FALSE	NA	NA
YJL163C	YPAD	0.036	NA	0.036	FALSE	0.078	0.083	0.08	TRUE	0.041	0.045	0.043	FALSE	-0.891	TRUE	FALSE	0.003	NA
YJL163C	YPGAL	0.065	NA	0.065	TRUE	0.092	0.106	0.099	TRUE	0.082	0.095	0.088	TRUE	-0.165	TRUE	FALSE	0.349	TRUE
YJL163C	YPE	0.135	NA	0.135	TRUE	0.164	0.166	0.165	TRUE	0.152	0.172	0.162	TRUE	-0.029	TRUE	FALSE	0.797	TRUE
YJL163C	SC	0.044	NA	0.044	FALSE	0.065	0.064	0.065	FALSE	0.046	0.04	0.043	FALSE	-0.577	FALSE	FALSE	NA	NA
YKL071W	YPAD	0.022	0.022	0.022	FALSE	0.022	0.022	0.022	FALSE	0.022	0.022	0.022	FALSE	0	FALSE	FALSE	NA	NA
YKL071W	YPGAL	0.022	0.022	0.022	FALSE	0.022	0.022	0.022	FALSE	0.022	0.022	0.022	FALSE	0	FALSE	FALSE	NA	NA
YKL071W	YPE	0.045	0.022	0.033	FALSE	0.035	0.03	0.033	FALSE	0.028	0.04	0.034	FALSE	0.043	FALSE	FALSE	NA	NA
YKL071W	SC	0.022	0.022	0.022	FALSE	0.022	0.022	0.022	FALSE	0.022	0.022	0.022	FALSE	0	FALSE	FALSE	NA	NA
YKL171W	YPAD	0.022	0.049	0.035	FALSE	0.049	NA	0.049	FALSE	0.035	NA	0.035	FALSE	-0.485	FALSE	FALSE	NA	NA
YKL171W	YPGAL	0.078	0.078	0.078	TRUE	0.113	NA	0.113	TRUE	0.098	NA	0.098	TRUE	-0.203	TRUE	FALSE	0.302	TRUE
YKL171W	YPE	0.118	0.12	0.119	TRUE	0.089	NA	0.089	TRUE	0.146	NA	0.146	TRUE	0.715	TRUE	FALSE	0.054	TRUE
YKL171W	SC	0.022	0.022	0.022	FALSE	0.036	NA	0.036	FALSE	0.022	NA	0.022	FALSE	-0.719	FALSE	FALSE	NA	NA
YKL187C	YPAD	0.022	0.022	0.022	FALSE	0.022	0.022	0.022	FALSE	0.022	0.022	0.022	FALSE	0	FALSE	FALSE	NA	NA
YKL187C	YPGAL	0.07	0.063	0.066	FALSE	0.096	0.081	0.089	TRUE	0.071	0.085	0.078	TRUE	-0.192	TRUE	FALSE	0.346	NA
YKL187C	YPE	2.307	2.405	2.356	TRUE	2.873	3.09	2.981	TRUE	2.489	2.856	2.673	TRUE	-0.158	TRUE	FALSE	0.268	TRUE
YKL187C	SC	0.022	0.022	0.022	FALSE	0.022	0.022	0.022	FALSE	0.022	0.022	0.022	FALSE	0	FALSE	FALSE	NA	NA
YNR070W	YPAD	0.022	0.022	0.022	FALSE	0.022	0.022	0.022	FALSE	0.022	0.022	0.022	FALSE	0	FALSE	FALSE	NA	NA
YNR070W	YPGAL	0.022	0.022	0.022	FALSE	0.027	0.029	0.028	FALSE	0.022	0.022	0.022	FALSE	-0.381	FALSE	FALSE	NA	NA
YNR070W	YPE	0.063	0.06	0.062	FALSE	0.039	0.055	0.047	FALSE	0.022	0.056	0.039	FALSE	-0.275	FALSE	FALSE	NA	NA
YNR070W	SC	0.022	0.022	0.022	FALSE	0.022	0.022	0.022	FALSE	0.022	0.022	0.022	FALSE	0	FALSE	FALSE	NA	NA

## Sheet: Quality_control_library
Gene	Construct	Status.CloneA_YPAD	Status.CloneA_YPGAL	Status.CloneA_YPE	Status.CloneA_SC	Status.CloneB_YPAD	Status.CloneB_YPGAL	Status.CloneB_YPE	Status.CloneB_SC
AMS1	control (GFP only)	Dead GFP	Dead GFP	Dead GFP	Dead GFP	OK	OK	OK	OK
AMS1	PHO5T	OK	OK	OK	OK	OK	OK	OK	OK
AMS1	PHO5T:scr	OK	OK	OK	OK	OK	OK	OK	OK
ARK1	control (GFP only)	OK	OK	OK	OK	OK	OK	OK	OK
ARK1	PHO5T	OK	OK	OK	OK	OK	OK	OK	OK
ARK1	PHO5T:scr	OK	OK	OK	OK	OK	OK	OK	OK
ATG4	control (GFP only)	OK	OK	OK	OK	OK	OK	OK	OK
ATG4	PHO5T	OK	OK	OK	OK	OK	OK	OK	OK
ATG4	PHO5T:scr	OK	OK	OK	OK	OK	OK	OK	OK
DYN1	control (GFP only)	OK	OK	OK	OK	OK	OK	OK	OK
DYN1	PHO5T	OK	OK	OK	OK	OK	OK	OK	OK
DYN1	PHO5T:scr	OK	OK	OK	OK	OK	OK	OK	OK
ELO1	control (GFP only)	OK	OK	OK	OK	OK	OK	OK	OK
ELO1	PHO5T	OK	OK	OK	OK	OK	OK	OK	OK
ELO1	PHO5T:scr	OK	OK	OK	OK	OK	OK	OK	OK
EST1	control (GFP only)	OK	OK	OK	OK	OK	OK	OK	OK
EST1	PHO5T	OK	OK	OK	OK	OK	OK	OK	OK
EST1	PHO5T:scr	OK	OK	OK	OK	OK	OK	OK	OK
FRE3	control (GFP only)	OK	OK	OK	OK	OK	OK	OK	OK
FRE3	PHO5T	OK	OK	OK	OK	OK	OK	OK	OK
FRE3	PHO5T:scr	OK	OK	OK	OK	OK	OK	OK	OK
HNM1	control (GFP only)	OK	OK	OK	OK	Dead GFP	Dead GFP	Dead GFP	Dead GFP
HNM1	PHO5T	Dead GFP	Dead GFP	Dead GFP	Dead GFP	OK	OK	OK	OK
HNM1	PHO5T:scr	OK	OK	OK	OK	OK	OK	OK	OK
HXT5	control (GFP only)	OK	OK	OK	OK	OK	OK	OK	OK
HXT5	PHO5T	OK	OK	OK	OK	OK	OK	OK	OK
HXT5	PHO5T:scr	OK	OK	OK	OK	OK	OK	OK	OK
JIP4	control (GFP only)	OK	OK	OK	OK	OK	OK	OK	OK
JIP4	PHO5T	OK	OK	OK	OK	OK	OK	OK	OK
JIP4	PHO5T:scr	OK	OK	OK	OK	OK	OK	OK	OK
KAP123	control (GFP only)	OK	OK	OK	OK	OK	OK	OK	OK
KAP123	PHO5T	OK	OK	OK	OK	OK	OK	OK	OK
KAP123	PHO5T:scr	QC fail	OK	OK	OK	OK	OK	OK	OK
LEM3	control (GFP only)	OK	OK	OK	OK	OK	OK	OK	OK
LEM3	PHO5T	OK	OK	OK	OK	Dead GFP	Dead GFP	Dead GFP	Dead GFP
LEM3	PHO5T:scr	OK	OK	OK	OK	Dead GFP	Dead GFP	Dead GFP	Dead GFP
MEP1	control (GFP only)	OK	OK	OK	OK	OK	OK	OK	OK
MEP1	PHO5T	OK	OK	OK	OK	OK	OK	OK	OK
MEP1	PHO5T:scr	OK	OK	OK	OK	OK	OK	OK	OK
MGR3	control (GFP only)	OK	OK	OK	OK	OK	OK	OK	OK
MGR3	PHO5T	OK	OK	OK	OK	OK	OK	OK	OK
MGR3	PHO5T:scr	Dead GFP	Dead GFP	Dead GFP	Dead GFP	OK	OK	OK	OK
MPH1	control (GFP only)	OK	OK	OK	OK	OK	OK	OK	OK
MPH1	PHO5T	OK	OK	OK	OK	OK	OK	OK	OK
MPH1	PHO5T:scr	OK	OK	OK	OK	OK	OK	OK	OK
MSG5	control (GFP only)	Dead GFP	Dead GFP	Dead GFP	Dead GFP	OK	OK	OK	OK
MSG5	PHO5T	OK	OK	OK	OK	OK	OK	OK	OK
MSG5	PHO5T:scr	OK	OK	OK	OK	OK	OK	OK	QC fail
NSE3	control (GFP only)	OK	OK	OK	OK	OK	OK	OK	OK
NSE3	PHO5T	OK	OK	OK	OK	OK	OK	OK	OK
NSE3	PHO5T:scr	OK	OK	OK	OK	OK	OK	OK	OK
OAZ1	control (GFP only)	OK	OK	OK	OK	OK	OK	OK	OK
OAZ1	PHO5T	OK	OK	OK	OK	OK	OK	OK	OK
OAZ1	PHO5T:scr	OK	OK	OK	OK	OK	OK	OK	OK
PAN6	control (GFP only)	OK	OK	OK	OK	OK	OK	OK	OK
PAN6	PHO5T	OK	OK	OK	OK	OK	OK	OK	OK
PAN6	PHO5T:scr	OK	OK	OK	OK	OK	OK	OK	OK
PCT1	control (GFP only)	OK	OK	OK	OK	OK	OK	OK	OK
PCT1	PHO5T	OK	OK	OK	OK	OK	OK	OK	OK
PCT1	PHO5T:scr	OK	OK	OK	OK	OK	OK	OK	OK
PET111	control (GFP only)	OK	OK	OK	OK	OK	OK	OK	OK
PET111	PHO5T	OK	OK	OK	OK	OK	OK	OK	OK
PET111	PHO5T:scr	OK	OK	OK	OK	OK	OK	OK	OK
PHO85	control (GFP only)	OK	OK	OK	OK	OK	OK	OK	OK
PHO85	PHO5T	OK	OK	OK	OK	OK	OK	OK	OK
PHO85	PHO5T:scr	OK	OK	OK	OK	OK	OK	OK	OK
PRP4	control (GFP only)	OK	OK	OK	OK	OK	OK	OK	OK
PRP4	PHO5T	OK	OK	OK	OK	OK	OK	OK	OK
PRP4	PHO5T:scr	OK	OK	OK	OK	OK	OK	OK	OK
PUB1	control (GFP only)	OK	OK	OK	OK	OK	OK	OK	OK
PUB1	PHO5T	OK	OK	OK	OK	OK	OK	OK	OK
PUB1	PHO5T:scr	OK	OK	OK	OK	OK	OK	OK	OK
RAD55	control (GFP only)	OK	OK	OK	OK	OK	OK	OK	OK
RAD55	PHO5T	OK	OK	OK	OK	OK	OK	OK	QC fail
RAD55	PHO5T:scr	OK	OK	OK	OK	OK	OK	OK	OK
RCK2	control (GFP only)	OK	OK	OK	OK	OK	OK	OK	OK
RCK2	PHO5T	OK	OK	OK	OK	OK	OK	OK	OK
RCK2	PHO5T:scr	OK	OK	OK	OK	OK	OK	OK	OK
REV1	control (GFP only)	OK	OK	OK	OK	OK	OK	OK	OK
REV1	PHO5T	OK	OK	OK	OK	OK	OK	OK	OK
REV1	PHO5T:scr	OK	OK	OK	OK	OK	OK	OK	OK
RIM4	control (GFP only)	OK	OK	OK	OK	OK	OK	OK	OK
RIM4	PHO5T	OK	OK	OK	OK	OK	OK	OK	OK
RIM4	PHO5T:scr	OK	OK	OK	OK	OK	OK	OK	OK
SCY1	control (GFP only)	OK	OK	OK	OK	OK	OK	OK	OK
SCY1	PHO5T	OK	OK	OK	OK	OK	OK	OK	OK
SCY1	PHO5T:scr	OK	OK	OK	OK	OK	OK	OK	OK
SET4	control (GFP only)	OK	OK	OK	OK	OK	OK	OK	OK
SET4	PHO5T	OK	OK	OK	OK	OK	OK	OK	OK
SET4	PHO5T:scr	OK	OK	OK	OK	OK	OK	OK	OK
SKN1	control (GFP only)	OK	OK	OK	OK	OK	OK	OK	OK
SKN1	PHO5T	OK	OK	OK	OK	OK	OK	OK	OK
SKN1	PHO5T:scr	OK	OK	OK	OK	OK	OK	OK	OK
SUR1	control (GFP only)	OK	OK	OK	OK	OK	OK	OK	QC fail
SUR1	PHO5T	OK	OK	OK	OK	OK	OK	OK	OK
SUR1	PHO5T:scr	OK	OK	OK	OK	OK	OK	OK	OK
TMA7	control (GFP only)	OK	OK	OK	OK	OK	OK	OK	OK
TMA7	PHO5T	QC fail	OK	OK	OK	OK	OK	OK	OK
TMA7	PHO5T:scr	OK	OK	OK	OK	OK	OK	OK	OK
UBC11	control (GFP only)	OK	OK	OK	OK	OK	OK	OK	OK
UBC11	PHO5T	OK	OK	OK	OK	OK	OK	OK	OK
UBC11	PHO5T:scr	OK	OK	OK	OK	OK	OK	OK	OK
UBP7	control (GFP only)	OK	OK	OK	OK	OK	OK	OK	OK
UBP7	PHO5T	OK	OK	OK	OK	OK	OK	OK	OK
UBP7	PHO5T:scr	QC fail	OK	OK	OK	Dead GFP	Dead GFP	Dead GFP	Dead GFP
UGA2	control (GFP only)	OK	OK	OK	OK	OK	OK	OK	OK
UGA2	PHO5T	OK	QC fail	OK	OK	OK	OK	OK	OK
UGA2	PHO5T:scr	OK	OK	OK	OK	OK	OK	OK	OK
UIP5	control (GFP only)	OK	OK	OK	OK	OK	OK	OK	OK
UIP5	PHO5T	OK	OK	OK	OK	OK	OK	OK	OK
UIP5	PHO5T:scr	OK	OK	OK	OK	OK	OK	OK	OK
UTP10	control (GFP only)	OK	OK	OK	OK	OK	OK	OK	OK
UTP10	PHO5T	OK	OK	OK	OK	OK	OK	OK	OK
UTP10	PHO5T:scr	OK	OK	OK	OK	OK	OK	OK	OK
YCR007C	control (GFP only)	OK	OK	OK	OK	OK	OK	OK	OK
YCR007C	PHO5T	OK	OK	OK	OK	OK	OK	OK	OK
YCR007C	PHO5T:scr	OK	OK	OK	OK	OK	OK	OK	OK
YCR023C	control (GFP only)	OK	OK	OK	OK	OK	OK	OK	OK
YCR023C	PHO5T	OK	OK	OK	OK	OK	OK	OK	OK
YCR023C	PHO5T:scr	OK	OK	OK	OK	OK	OK	OK	OK
YDR061W	control (GFP only)	OK	OK	OK	OK	OK	OK	OK	OK
YDR061W	PHO5T	OK	OK	OK	OK	OK	OK	OK	OK
YDR061W	PHO5T:scr	OK	OK	OK	OK	Dead GFP	Dead GFP	Dead GFP	Dead GFP
YER185W	control (GFP only)	OK	OK	OK	OK	OK	OK	OK	OK
YER185W	PHO5T	OK	OK	OK	OK	OK	OK	OK	OK
YER185W	PHO5T:scr	OK	OK	OK	OK	OK	OK	OK	OK
YGR203W	control (GFP only)	OK	OK	OK	OK	OK	OK	OK	OK
YGR203W	PHO5T	OK	OK	OK	OK	OK	OK	OK	OK
YGR203W	PHO5T:scr	OK	OK	OK	OK	OK	OK	OK	OK
YJL038C	control (GFP only)	OK	OK	OK	OK	OK	OK	OK	OK
YJL038C	PHO5T	OK	OK	OK	OK	OK	OK	OK	OK
YJL038C	PHO5T:scr	OK	OK	OK	OK	OK	OK	OK	OK
YLL056C	control (GFP only)	OK	OK	OK	OK	OK	OK	OK	OK
YLL056C	PHO5T	OK	OK	OK	OK	OK	OK	OK	OK
YLL056C	PHO5T:scr	OK	OK	OK	OK	OK	OK	OK	OK
YNL095C	control (GFP only)	OK	OK	OK	OK	OK	OK	OK	OK
YNL095C	PHO5T	OK	OK	OK	OK	OK	OK	OK	OK
YNL095C	PHO5T:scr	OK	OK	OK	OK	OK	OK	OK	OK
YOR011W-A	control (GFP only)	OK	OK	OK	OK	OK	OK	OK	OK
YOR011W-A	PHO5T	OK	OK	OK	OK	OK	OK	OK	OK
YOR011W-A	PHO5T:scr	OK	OK	OK	OK	OK	OK	OK	OK
BAG7	control (GFP only)	OK	OK	OK	OK	OK	OK	OK	OK
BAG7	PHO5T	OK	OK	OK	OK	OK	OK	OK	OK
BAG7	PHO5T:scr	OK	OK	OK	OK	OK	OK	OK	OK
BCY1	control (GFP only)	OK	OK	OK	OK	Dead GFP	Dead GFP	Dead GFP	Dead GFP
BCY1	PHO5T	OK	OK	OK	OK	OK	OK	OK	OK
BCY1	PHO5T:scr	OK	OK	OK	OK	OK	OK	OK	OK
BUD9	control (GFP only)	OK	OK	OK	OK	OK	OK	OK	OK
BUD9	PHO5T	OK	OK	OK	OK	OK	OK	OK	OK
BUD9	PHO5T:scr	OK	OK	OK	OK	OK	OK	OK	OK
CCS1	control (GFP only)	OK	OK	OK	OK	OK	OK	OK	OK
CCS1	PHO5T	OK	OK	OK	OK	OK	OK	OK	OK
CCS1	PHO5T:scr	OK	OK	OK	OK	OK	OK	OK	OK
CHS5	control (GFP only)	OK	OK	OK	OK	QC fail	OK	OK	OK
CHS5	PHO5T	OK	OK	OK	OK	OK	OK	OK	OK
CHS5	PHO5T:scr	OK	OK	OK	OK	OK	OK	OK	OK
CHS7	control (GFP only)	Dead GFP	Dead GFP	Dead GFP	Dead GFP	OK	OK	OK	OK
CHS7	PHO5T	OK	OK	OK	OK	OK	OK	OK	OK
CHS7	PHO5T:scr	OK	OK	OK	OK	OK	OK	OK	OK
COG2	control (GFP only)	OK	OK	OK	OK	OK	OK	OK	OK
COG2	PHO5T	Dead GFP	Dead GFP	Dead GFP	Dead GFP	OK	OK	OK	OK
COG2	PHO5T:scr	OK	OK	OK	OK	OK	OK	OK	OK
CTR1	control (GFP only)	OK	OK	OK	OK	OK	OK	OK	OK
CTR1	PHO5T	OK	OK	OK	OK	OK	OK	OK	OK
CTR1	PHO5T:scr	OK	OK	OK	OK	OK	OK	OK	OK
GAL4	control (GFP only)	OK	OK	OK	OK	OK	OK	OK	OK
GAL4	PHO5T	OK	OK	OK	OK	OK	OK	OK	OK
GAL4	PHO5T:scr	OK	OK	OK	OK	OK	OK	OK	OK
GTT1	control (GFP only)	OK	OK	OK	OK	OK	OK	OK	OK
GTT1	PHO5T	OK	OK	OK	OK	OK	OK	OK	OK
GTT1	PHO5T:scr	OK	OK	OK	OK	OK	OK	OK	OK
HAL1	control (GFP only)	OK	OK	OK	OK	OK	OK	OK	OK
HAL1	PHO5T	OK	OK	OK	OK	OK	OK	OK	OK
HAL1	PHO5T:scr	OK	OK	OK	OK	OK	OK	OK	OK
HFM1	control (GFP only)	OK	OK	OK	OK	OK	OK	OK	OK
HFM1	PHO5T	OK	OK	OK	OK	OK	OK	OK	OK
HFM1	PHO5T:scr	OK	OK	OK	OK	OK	OK	OK	OK
HIM1	control (GFP only)	OK	OK	OK	OK	OK	OK	OK	OK
HIM1	PHO5T	OK	OK	OK	OK	OK	OK	OK	OK
HIM1	PHO5T:scr	OK	OK	OK	OK	OK	OK	OK	OK
HOS4	control (GFP only)	OK	OK	OK	OK	OK	OK	OK	OK
HOS4	PHO5T	OK	OK	OK	OK	Dead GFP	Dead GFP	Dead GFP	Dead GFP
HOS4	PHO5T:scr	OK	OK	OK	OK	OK	OK	OK	OK
HUA2	control (GFP only)	OK	OK	OK	OK	OK	OK	OK	OK
HUA2	PHO5T	OK	OK	OK	OK	OK	OK	OK	OK
HUA2	PHO5T:scr	OK	OK	OK	OK	OK	OK	OK	OK
IBD2	control (GFP only)	OK	OK	OK	OK	Dead GFP	Dead GFP	Dead GFP	Dead GFP
IBD2	PHO5T	OK	OK	OK	OK	OK	OK	OK	OK
IBD2	PHO5T:scr	OK	OK	OK	OK	OK	OK	OK	OK
JEN1	control (GFP only)	OK	OK	OK	OK	OK	OK	OK	OK
JEN1	PHO5T	OK	OK	OK	OK	OK	OK	OK	OK
JEN1	PHO5T:scr	OK	OK	OK	OK	OK	OK	OK	OK
MSN2	control (GFP only)	OK	OK	OK	OK	Dead GFP	Dead GFP	Dead GFP	Dead GFP
MSN2	PHO5T	OK	OK	OK	OK	OK	OK	OK	OK
MSN2	PHO5T:scr	OK	OK	OK	OK	OK	OK	OK	OK
NBP1	control (GFP only)	OK	OK	OK	OK	OK	OK	OK	OK
NBP1	PHO5T	OK	OK	OK	OK	OK	OK	OK	OK
NBP1	PHO5T:scr	OK	OK	OK	OK	OK	OK	OK	OK
PET191	control (GFP only)	OK	OK	OK	OK	OK	OK	OK	OK
PET191	PHO5T	OK	OK	OK	OK	OK	OK	OK	OK
PET191	PHO5T:scr	OK	OK	OK	OK	OK	OK	OK	OK
PTM1	control (GFP only)	OK	OK	OK	OK	OK	OK	OK	OK
PTM1	PHO5T	OK	OK	OK	OK	OK	OK	OK	OK
PTM1	PHO5T:scr	OK	OK	OK	OK	OK	OK	OK	OK
RAT1	control (GFP only)	OK	OK	OK	OK	OK	OK	OK	OK
RAT1	PHO5T	OK	OK	OK	OK	OK	OK	OK	OK
RAT1	PHO5T:scr	OK	OK	OK	OK	OK	OK	OK	OK
RPL6B	control (GFP only)	OK	OK	OK	OK	OK	OK	OK	OK
RPL6B	PHO5T	OK	OK	OK	OK	OK	OK	OK	OK
RPL6B	PHO5T:scr	OK	OK	OK	OK	Dead GFP	Dead GFP	Dead GFP	Dead GFP
SAD1	control (GFP only)	OK	OK	OK	OK	OK	OK	OK	OK
SAD1	PHO5T	OK	OK	OK	OK	OK	OK	OK	OK
SAD1	PHO5T:scr	OK	OK	OK	OK	OK	OK	OK	OK
SHE2	control (GFP only)	OK	OK	OK	OK	OK	OK	OK	OK
SHE2	PHO5T	OK	OK	OK	OK	OK	OK	OK	OK
SHE2	PHO5T:scr	Dead GFP	Dead GFP	Dead GFP	Dead GFP	OK	OK	OK	OK
SHE9	control (GFP only)	OK	OK	OK	OK	OK	OK	OK	OK
SHE9	PHO5T	OK	OK	OK	OK	OK	OK	OK	OK
SHE9	PHO5T:scr	OK	OK	OK	OK	OK	OK	OK	OK
SIZ1	control (GFP only)	OK	OK	OK	OK	OK	OK	OK	OK
SIZ1	PHO5T	Dead GFP	Dead GFP	Dead GFP	Dead GFP	OK	OK	OK	OK
SIZ1	PHO5T:scr	OK	OK	OK	OK	OK	OK	OK	OK
SPO22	control (GFP only)	OK	OK	OK	OK	OK	OK	OK	OK
SPO22	PHO5T	OK	OK	OK	OK	OK	OK	OK	OK
SPO22	PHO5T:scr	OK	OK	OK	OK	OK	OK	OK	OK
SRX1	control (GFP only)	OK	OK	OK	OK	OK	OK	OK	OK
SRX1	PHO5T	OK	OK	OK	OK	OK	OK	OK	OK
SRX1	PHO5T:scr	OK	OK	OK	OK	OK	OK	OK	OK
STB6	control (GFP only)	OK	OK	OK	OK	OK	OK	OK	OK
STB6	PHO5T	OK	OK	OK	OK	OK	OK	OK	OK
STB6	PHO5T:scr	OK	OK	OK	OK	OK	OK	OK	OK
SUM1	control (GFP only)	OK	OK	OK	OK	OK	OK	OK	OK
SUM1	PHO5T	OK	OK	OK	OK	OK	OK	OK	OK
SUM1	PHO5T:scr	OK	OK	OK	OK	OK	OK	OK	OK
THP1	control (GFP only)	OK	OK	OK	OK	OK	OK	OK	OK
THP1	PHO5T	OK	OK	OK	OK	OK	OK	OK	OK
THP1	PHO5T:scr	OK	OK	OK	OK	OK	OK	OK	OK
TMA46	control (GFP only)	OK	OK	OK	OK	OK	OK	OK	OK
TMA46	PHO5T	OK	OK	OK	OK	OK	OK	OK	OK
TMA46	PHO5T:scr	OK	OK	OK	OK	OK	OK	OK	OK
UME1	control (GFP only)	Dead GFP	Dead GFP	Dead GFP	Dead GFP	OK	OK	OK	OK
UME1	PHO5T	OK	OK	OK	OK	QC fail	QC fail	QC fail	QC fail
UME1	PHO5T:scr	OK	OK	OK	OK	OK	OK	OK	OK
VPS24	control (GFP only)	OK	OK	OK	OK	OK	OK	OK	OK
VPS24	PHO5T	OK	OK	OK	OK	OK	OK	OK	OK
VPS24	PHO5T:scr	OK	OK	QC fail	OK	Dead GFP	Dead GFP	Dead GFP	Dead GFP
YCF1	control (GFP only)	OK	OK	OK	OK	OK	OK	OK	OK
YCF1	PHO5T	OK	OK	OK	OK	OK	OK	OK	OK
YCF1	PHO5T:scr	OK	OK	OK	OK	OK	OK	OK	OK
YDR132C	control (GFP only)	OK	OK	OK	OK	OK	OK	OK	OK
YDR132C	PHO5T	OK	OK	OK	OK	OK	OK	OK	OK
YDR132C	PHO5T:scr	OK	OK	OK	OK	OK	OK	OK	OK
YGL230C	control (GFP only)	OK	OK	OK	OK	OK	OK	OK	OK
YGL230C	PHO5T	OK	OK	OK	OK	OK	OK	OK	OK
YGL230C	PHO5T:scr	OK	OK	OK	OK	OK	OK	OK	OK
YGR016W	control (GFP only)	OK	OK	OK	OK	OK	OK	OK	OK
YGR016W	PHO5T	Dead GFP	Dead GFP	Dead GFP	Dead GFP	Dead GFP	Dead GFP	Dead GFP	Dead GFP
YGR016W	PHO5T:scr	OK	OK	OK	OK	OK	OK	OK	OK
YHR112C	control (GFP only)	Dead GFP	Dead GFP	Dead GFP	Dead GFP	OK	OK	OK	OK
YHR112C	PHO5T	OK	OK	OK	OK	OK	OK	OK	OK
YHR112C	PHO5T:scr	OK	OK	OK	OK	OK	OK	OK	OK
YHR122W	control (GFP only)	OK	OK	OK	OK	OK	OK	OK	OK
YHR122W	PHO5T	OK	OK	OK	OK	OK	OK	OK	OK
YHR122W	PHO5T:scr	OK	OK	OK	OK	OK	OK	OK	OK
YLR108C	control (GFP only)	OK	OK	OK	OK	OK	OK	OK	OK
YLR108C	PHO5T	OK	OK	OK	OK	OK	OK	OK	OK
YLR108C	PHO5T:scr	OK	OK	OK	OK	OK	OK	OK	OK
YLR446W	control (GFP only)	OK	OK	OK	OK	OK	OK	OK	OK
YLR446W	PHO5T	OK	OK	OK	OK	OK	OK	OK	OK
YLR446W	PHO5T:scr	OK	OK	OK	OK	OK	OK	OK	OK
YMR178W	control (GFP only)	OK	OK	OK	OK	OK	OK	OK	OK
YMR178W	PHO5T	OK	OK	OK	OK	OK	OK	OK	OK
YMR178W	PHO5T:scr	OK	OK	OK	OK	OK	OK	OK	OK
YPL109C	control (GFP only)	OK	OK	OK	OK	OK	OK	OK	OK
YPL109C	PHO5T	OK	OK	OK	OK	OK	OK	OK	OK
YPL109C	PHO5T:scr	OK	OK	OK	OK	OK	OK	OK	OK
YRR1	control (GFP only)	Dead GFP	Dead GFP	Dead GFP	Dead GFP	OK	OK	OK	OK
YRR1	PHO5T	OK	OK	OK	OK	OK	OK	OK	OK
YRR1	PHO5T:scr	OK	OK	OK	OK	Dead GFP	Dead GFP	Dead GFP	Dead GFP
ADH6	control (GFP only)	OK	OK	OK	OK	OK	OK	OK	OK
ADH6	PHO5T	OK	OK	OK	OK	OK	OK	OK	OK
ADH6	PHO5T:scr	OK	OK	OK	OK	Dead GFP	Dead GFP	Dead GFP	Dead GFP
APC11	control (GFP only)	OK	OK	OK	OK	OK	OK	OK	OK
APC11	PHO5T	OK	OK	OK	OK	OK	OK	OK	OK
APC11	PHO5T:scr	OK	OK	OK	OK	OK	OK	OK	OK
ARO10	control (GFP only)	OK	OK	OK	OK	OK	OK	OK	OK
ARO10	PHO5T	OK	OK	OK	OK	OK	OK	OK	OK
ARO10	PHO5T:scr	OK	OK	OK	OK	OK	OK	OK	OK
BUL2	control (GFP only)	OK	OK	OK	OK	OK	OK	OK	OK
BUL2	PHO5T	OK	OK	OK	OK	OK	OK	OK	OK
BUL2	PHO5T:scr	OK	OK	OK	OK	OK	OK	OK	OK
CAK1	control (GFP only)	OK	OK	OK	OK	OK	OK	OK	OK
CAK1	PHO5T	QC fail	QC fail	QC fail	QC fail	OK	OK	OK	OK
CAK1	PHO5T:scr	OK	OK	OK	OK	Dead GFP	Dead GFP	Dead GFP	Dead GFP
CYB2	control (GFP only)	OK	OK	OK	OK	OK	OK	OK	OK
CYB2	PHO5T	OK	OK	OK	OK	OK	OK	OK	OK
CYB2	PHO5T:scr	OK	OK	OK	OK	Dead GFP	Dead GFP	Dead GFP	Dead GFP
CYC1	control (GFP only)	OK	OK	OK	OK	OK	OK	OK	OK
CYC1	PHO5T	OK	OK	OK	OK	OK	OK	OK	OK
CYC1	PHO5T:scr	OK	OK	OK	OK	OK	OK	OK	OK
DHR2	control (GFP only)	OK	OK	OK	OK	OK	OK	OK	OK
DHR2	PHO5T	OK	OK	OK	OK	OK	OK	OK	OK
DHR2	PHO5T:scr	OK	OK	OK	OK	Dead GFP	Dead GFP	Dead GFP	Dead GFP
ECM18	control (GFP only)	OK	OK	OK	OK	OK	OK	OK	OK
ECM18	PHO5T	OK	OK	OK	OK	OK	OK	OK	OK
ECM18	PHO5T:scr	OK	OK	OK	OK	OK	OK	OK	OK
FCY21	control (GFP only)	OK	OK	OK	OK	OK	OK	OK	OK
FCY21	PHO5T	OK	OK	OK	OK	OK	OK	OK	OK
FCY21	PHO5T:scr	OK	OK	OK	OK	Dead GFP	Dead GFP	Dead GFP	Dead GFP
FET4	control (GFP only)	OK	OK	OK	OK	OK	OK	OK	OK
FET4	PHO5T	OK	OK	OK	OK	OK	OK	OK	OK
FET4	PHO5T:scr	OK	OK	OK	OK	OK	OK	OK	OK
GLC3	control (GFP only)	OK	OK	OK	OK	OK	OK	OK	OK
GLC3	PHO5T	OK	OK	OK	OK	OK	OK	OK	OK
GLC3	PHO5T:scr	OK	OK	OK	OK	OK	OK	OK	OK
HMF1	control (GFP only)	OK	OK	OK	OK	OK	OK	OK	OK
HMF1	PHO5T	OK	OK	OK	OK	OK	OK	OK	OK
HMF1	PHO5T:scr	OK	OK	OK	OK	OK	OK	OK	OK
ICL1	control (GFP only)	OK	OK	OK	OK	OK	OK	OK	OK
ICL1	PHO5T	OK	OK	OK	OK	OK	OK	OK	OK
ICL1	PHO5T:scr	OK	QC fail	OK	OK	OK	OK	OK	OK
INH1	control (GFP only)	OK	OK	OK	OK	OK	OK	OK	OK
INH1	PHO5T	OK	OK	OK	OK	OK	OK	OK	OK
INH1	PHO5T:scr	QC fail	OK	OK	OK	OK	OK	OK	OK
KRS1	control (GFP only)	OK	OK	OK	OK	OK	OK	OK	OK
KRS1	PHO5T	OK	OK	OK	OK	OK	QC fail	OK	OK
KRS1	PHO5T:scr	OK	OK	OK	OK	OK	OK	OK	OK
MCH2	control (GFP only)	OK	OK	OK	OK	OK	OK	OK	OK
MCH2	PHO5T	OK	OK	OK	OK	OK	OK	OK	OK
MCH2	PHO5T:scr	OK	OK	OK	OK	OK	OK	OK	OK
MSS18	control (GFP only)	OK	OK	OK	OK	OK	OK	OK	OK
MSS18	PHO5T	OK	OK	OK	OK	OK	OK	OK	OK
MSS18	PHO5T:scr	OK	OK	OK	OK	OK	OK	OK	OK
NCE101	control (GFP only)	OK	OK	OK	OK	QC fail	OK	OK	OK
NCE101	PHO5T	OK	OK	OK	OK	OK	OK	OK	OK
NCE101	PHO5T:scr	Dead GFP	Dead GFP	Dead GFP	Dead GFP	OK	OK	OK	OK
NPC2	control (GFP only)	OK	OK	OK	OK	OK	OK	OK	OK
NPC2	PHO5T	OK	OK	OK	OK	Dead GFP	Dead GFP	Dead GFP	Dead GFP
NPC2	PHO5T:scr	OK	OK	OK	OK	OK	OK	OK	OK
OPT1	control (GFP only)	OK	OK	OK	OK	OK	OK	OK	OK
OPT1	PHO5T	OK	OK	OK	OK	OK	OK	OK	OK
OPT1	PHO5T:scr	OK	OK	OK	OK	OK	OK	OK	OK
OPT2	control (GFP only)	OK	OK	OK	OK	OK	OK	OK	OK
OPT2	PHO5T	OK	OK	OK	OK	OK	OK	OK	OK
OPT2	PHO5T:scr	OK	OK	OK	OK	OK	OK	OK	OK
PER1	control (GFP only)	Dead GFP	Dead GFP	Dead GFP	Dead GFP	Dead GFP	Dead GFP	Dead GFP	Dead GFP
PER1	PHO5T	OK	OK	OK	OK	OK	OK	OK	OK
PER1	PHO5T:scr	OK	OK	OK	OK	OK	OK	OK	OK
PTH1	control (GFP only)	Dead GFP	Dead GFP	Dead GFP	Dead GFP	OK	OK	OK	OK
PTH1	PHO5T	OK	OK	OK	OK	OK	OK	OK	OK
PTH1	PHO5T:scr	OK	OK	OK	OK	OK	OK	OK	OK
RCR2	control (GFP only)	OK	OK	OK	OK	OK	OK	OK	OK
RCR2	PHO5T	OK	OK	OK	OK	OK	OK	OK	OK
RCR2	PHO5T:scr	OK	OK	OK	OK	OK	OK	OK	OK
RRN9	control (GFP only)	OK	OK	OK	OK	OK	OK	OK	OK
RRN9	PHO5T	OK	OK	OK	OK	OK	OK	OK	OK
RRN9	PHO5T:scr	OK	OK	OK	OK	OK	OK	OK	OK
SPC1	control (GFP only)	OK	OK	OK	OK	OK	OK	OK	OK
SPC1	PHO5T	OK	OK	OK	OK	OK	OK	OK	OK
SPC1	PHO5T:scr	OK	OK	OK	OK	OK	OK	OK	OK
SPS100	control (GFP only)	OK	OK	OK	OK	OK	OK	OK	OK
SPS100	PHO5T	OK	OK	OK	OK	OK	OK	OK	OK
SPS100	PHO5T:scr	OK	OK	OK	OK	OK	OK	OK	OK
SWE1	control (GFP only)	OK	OK	OK	OK	OK	OK	OK	OK
SWE1	PHO5T	OK	OK	OK	OK	OK	OK	OK	OK
SWE1	PHO5T:scr	OK	OK	OK	OK	OK	OK	OK	OK
VCX1	control (GFP only)	OK	OK	OK	OK	OK	OK	OK	OK
VCX1	PHO5T	OK	OK	OK	OK	OK	OK	OK	OK
VCX1	PHO5T:scr	OK	OK	OK	OK	Dead GFP	Dead GFP	Dead GFP	Dead GFP
XYL2	control (GFP only)	OK	OK	OK	OK	OK	OK	OK	OK
XYL2	PHO5T	OK	OK	OK	OK	OK	OK	OK	OK
XYL2	PHO5T:scr	OK	OK	OK	OK	OK	OK	OK	OK
YCR061W	control (GFP only)	OK	OK	OK	OK	OK	OK	OK	OK
YCR061W	PHO5T	OK	OK	OK	OK	Dead GFP	Dead GFP	Dead GFP	Dead GFP
YCR061W	PHO5T:scr	OK	OK	OK	OK	QC fail	OK	OK	OK
YGP1	control (GFP only)	OK	OK	OK	OK	OK	OK	OK	OK
YGP1	PHO5T	OK	OK	OK	OK	OK	OK	OK	OK
YGP1	PHO5T:scr	OK	OK	OK	OK	OK	OK	OK	OK
YHR022C-A	control (GFP only)	OK	OK	OK	OK	OK	OK	OK	OK
YHR022C-A	PHO5T	OK	OK	OK	OK	OK	OK	OK	OK
YHR022C-A	PHO5T:scr	OK	OK	OK	OK	OK	OK	OK	OK
YHR087W	control (GFP only)	OK	OK	OK	OK	OK	OK	OK	OK
YHR087W	PHO5T	OK	OK	OK	OK	OK	OK	OK	OK
YHR087W	PHO5T:scr	OK	OK	OK	OK	OK	OK	OK	OK
YHR177W	control (GFP only)	OK	OK	OK	OK	OK	OK	OK	OK
YHR177W	PHO5T	OK	OK	OK	OK	OK	OK	OK	OK
YHR177W	PHO5T:scr	OK	OK	OK	OK	OK	OK	OK	OK
YJR096W	control (GFP only)	OK	OK	OK	OK	OK	OK	OK	OK
YJR096W	PHO5T	OK	OK	OK	OK	OK	OK	OK	OK
YJR096W	PHO5T:scr	OK	OK	OK	OK	OK	OK	OK	OK
YLR050C	control (GFP only)	OK	OK	OK	OK	OK	OK	OK	OK
YLR050C	PHO5T	OK	OK	OK	OK	OK	OK	OK	OK
YLR050C	PHO5T:scr	OK	OK	OK	OK	OK	OK	OK	OK
YLR053C	control (GFP only)	OK	OK	OK	OK	OK	OK	OK	OK
YLR053C	PHO5T	OK	OK	OK	OK	OK	OK	OK	OK
YLR053C	PHO5T:scr	OK	OK	OK	OK	OK	OK	OK	OK
YLR091W	control (GFP only)	OK	OK	OK	OK	OK	OK	OK	OK
YLR091W	PHO5T	Dead GFP	Dead GFP	Dead GFP	Dead GFP	OK	OK	OK	OK
YLR091W	PHO5T:scr	OK	OK	OK	OK	OK	OK	OK	OK
YNL046W	control (GFP only)	Dead GFP	Dead GFP	Dead GFP	Dead GFP	OK	OK	OK	OK
YNL046W	PHO5T	OK	OK	OK	OK	OK	OK	OK	OK
YNL046W	PHO5T:scr	OK	OK	OK	OK	OK	OK	OK	OK
YNL194C	control (GFP only)	OK	OK	OK	OK	OK	OK	OK	OK
YNL194C	PHO5T	OK	OK	OK	OK	OK	OK	OK	OK
YNL194C	PHO5T:scr	OK	OK	OK	OK	OK	OK	OK	OK
YPL056C	control (GFP only)	OK	OK	OK	OK	OK	OK	OK	OK
YPL056C	PHO5T	OK	OK	OK	OK	OK	OK	OK	OK
YPL056C	PHO5T:scr	OK	OK	OK	OK	OK	OK	OK	OK
YPL162C	control (GFP only)	OK	OK	OK	OK	OK	OK	OK	OK
YPL162C	PHO5T	OK	OK	OK	OK	OK	OK	OK	OK
YPL162C	PHO5T:scr	OK	OK	OK	OK	OK	OK	OK	OK
YPR011C	control (GFP only)	OK	OK	OK	OK	OK	OK	OK	OK
YPR011C	PHO5T	OK	OK	OK	OK	OK	OK	OK	OK
YPR011C	PHO5T:scr	OK	OK	OK	OK	OK	OK	OK	OK
YSR3	control (GFP only)	OK	OK	OK	OK	QC fail	OK	OK	OK
YSR3	PHO5T	OK	OK	OK	OK	OK	OK	OK	OK
YSR3	PHO5T:scr	OK	OK	OK	OK	OK	OK	OK	OK
AFR1	control (GFP only)	OK	OK	OK	OK	OK	OK	OK	OK
AFR1	PHO5T	OK	OK	OK	OK	OK	OK	OK	OK
AFR1	PHO5T:scr	OK	OK	OK	OK	OK	OK	QC fail	OK
ARA1	control (GFP only)	OK	OK	OK	OK	OK	OK	OK	OK
ARA1	PHO5T	OK	OK	OK	OK	OK	OK	OK	OK
ARA1	PHO5T:scr	OK	OK	OK	OK	OK	OK	OK	OK
CDD1	control (GFP only)	OK	OK	OK	OK	OK	OK	OK	OK
CDD1	PHO5T	OK	OK	OK	OK	OK	OK	OK	OK
CDD1	PHO5T:scr	OK	OK	OK	OK	OK	OK	OK	OK
COX5B	control (GFP only)	OK	OK	OK	OK	OK	OK	OK	OK
COX5B	PHO5T	OK	OK	OK	OK	OK	OK	OK	OK
COX5B	PHO5T:scr	OK	OK	OK	OK	OK	OK	OK	OK
CRF1	control (GFP only)	OK	OK	OK	OK	OK	OK	OK	OK
CRF1	PHO5T	OK	OK	QC fail	OK	OK	OK	OK	OK
CRF1	PHO5T:scr	OK	OK	OK	OK	OK	OK	OK	OK
CRR1	control (GFP only)	OK	OK	OK	OK	OK	OK	OK	OK
CRR1	PHO5T	OK	OK	OK	OK	OK	OK	OK	OK
CRR1	PHO5T:scr	OK	OK	OK	OK	OK	OK	OK	OK
CTA1	control (GFP only)	Dead GFP	Dead GFP	Dead GFP	Dead GFP	OK	OK	OK	OK
CTA1	PHO5T	OK	OK	OK	OK	OK	OK	OK	OK
CTA1	PHO5T:scr	OK	OK	OK	OK	OK	OK	OK	OK
FBP1	control (GFP only)	OK	OK	OK	OK	OK	OK	OK	OK
FBP1	PHO5T	OK	OK	OK	OK	OK	OK	OK	OK
FBP1	PHO5T:scr	OK	OK	OK	OK	OK	OK	OK	OK
FRE5	control (GFP only)	OK	OK	OK	OK	OK	OK	OK	OK
FRE5	PHO5T	OK	OK	OK	OK	OK	OK	OK	OK
FRE5	PHO5T:scr	Dead GFP	Dead GFP	Dead GFP	Dead GFP	OK	OK	OK	OK
HTZ1	control (GFP only)	OK	OK	OK	OK	OK	OK	OK	OK
HTZ1	PHO5T	OK	OK	OK	OK	OK	OK	OK	OK
HTZ1	PHO5T:scr	OK	OK	OK	OK	OK	OK	OK	OK
HXT3	control (GFP only)	OK	OK	QC fail	OK	Dead GFP	Dead GFP	Dead GFP	Dead GFP
HXT3	PHO5T	OK	OK	OK	OK	OK	OK	OK	OK
HXT3	PHO5T:scr	OK	OK	OK	OK	OK	OK	OK	OK
ICS2	control (GFP only)	OK	OK	OK	OK	OK	OK	OK	OK
ICS2	PHO5T	OK	OK	QC fail	OK	OK	OK	OK	QC fail
ICS2	PHO5T:scr	OK	OK	OK	OK	OK	OK	OK	QC fail
ICT1	control (GFP only)	OK	OK	OK	OK	OK	OK	OK	OK
ICT1	PHO5T	OK	OK	OK	OK	OK	OK	OK	OK
ICT1	PHO5T:scr	OK	OK	OK	OK	OK	OK	OK	OK
IME4	control (GFP only)	OK	OK	OK	OK	OK	OK	OK	OK
IME4	PHO5T	OK	OK	OK	OK	OK	OK	OK	OK
IME4	PHO5T:scr	OK	OK	OK	OK	OK	OK	OK	OK
IML3	control (GFP only)	OK	OK	OK	OK	OK	OK	OK	OK
IML3	PHO5T	OK	OK	OK	OK	OK	OK	OK	OK
IML3	PHO5T:scr	OK	OK	OK	OK	OK	OK	OK	OK
KAP104	control (GFP only)	OK	OK	OK	OK	OK	OK	OK	OK
KAP104	PHO5T	OK	OK	OK	OK	OK	OK	OK	OK
KAP104	PHO5T:scr	OK	OK	OK	OK	OK	OK	OK	OK
MBR1	control (GFP only)	OK	OK	OK	OK	OK	OK	OK	OK
MBR1	PHO5T	OK	OK	OK	OK	OK	OK	OK	OK
MBR1	PHO5T:scr	OK	OK	OK	OK	OK	OK	OK	OK
MCH5	control (GFP only)	OK	OK	OK	OK	OK	OK	OK	OK
MCH5	PHO5T	Dead GFP	Dead GFP	Dead GFP	Dead GFP	OK	OK	QC fail	OK
MCH5	PHO5T:scr	OK	OK	OK	OK	OK	OK	OK	OK
MIG2	control (GFP only)	OK	OK	OK	OK	OK	OK	OK	OK
MIG2	PHO5T	OK	OK	OK	OK	OK	OK	OK	OK
MIG2	PHO5T:scr	OK	OK	OK	OK	OK	OK	OK	OK
MRPL23	control (GFP only)	OK	OK	OK	OK	OK	OK	OK	OK
MRPL23	PHO5T	OK	OK	OK	OK	OK	OK	OK	OK
MRPL23	PHO5T:scr	OK	OK	OK	OK	OK	OK	OK	OK
MTH1	control (GFP only)	OK	OK	OK	OK	Dead GFP	Dead GFP	Dead GFP	Dead GFP
MTH1	PHO5T	OK	OK	OK	OK	OK	OK	OK	OK
MTH1	PHO5T:scr	OK	OK	OK	OK	OK	OK	OK	OK
NCA3	control (GFP only)	OK	OK	OK	OK	OK	OK	OK	OK
NCA3	PHO5T	OK	OK	OK	OK	OK	OK	OK	OK
NCA3	PHO5T:scr	OK	OK	OK	OK	OK	OK	OK	OK
PDR11	control (GFP only)	OK	OK	OK	OK	OK	OK	OK	OK
PDR11	PHO5T	OK	OK	OK	OK	OK	OK	OK	OK
PDR11	PHO5T:scr	OK	OK	OK	OK	OK	OK	OK	OK
PET309	control (GFP only)	OK	OK	OK	OK	OK	OK	OK	OK
PET309	PHO5T	OK	OK	OK	OK	OK	OK	OK	OK
PET309	PHO5T:scr	OK	OK	OK	OK	OK	OK	OK	OK
PEX4	control (GFP only)	OK	OK	OK	OK	OK	OK	OK	OK
PEX4	PHO5T	OK	OK	OK	OK	OK	OK	OK	OK
PEX4	PHO5T:scr	OK	OK	OK	OK	OK	OK	OK	OK
PMU1	control (GFP only)	OK	OK	OK	OK	OK	OK	OK	OK
PMU1	PHO5T	OK	OK	OK	OK	OK	OK	OK	OK
PMU1	PHO5T:scr	Dead GFP	Dead GFP	Dead GFP	Dead GFP	OK	OK	OK	OK
PRY1	control (GFP only)	OK	OK	OK	OK	OK	OK	OK	OK
PRY1	PHO5T	OK	OK	OK	OK	OK	OK	OK	OK
PRY1	PHO5T:scr	OK	OK	OK	OK	OK	OK	OK	OK
RAX2	control (GFP only)	OK	OK	OK	OK	OK	OK	QC fail	OK
RAX2	PHO5T	OK	OK	OK	OK	OK	OK	OK	OK
RAX2	PHO5T:scr	Dead GFP	Dead GFP	Dead GFP	Dead GFP	OK	OK	OK	OK
RSC58	control (GFP only)	OK	OK	OK	OK	OK	OK	OK	OK
RSC58	PHO5T	OK	OK	OK	OK	OK	OK	OK	OK
RSC58	PHO5T:scr	OK	OK	OK	OK	OK	OK	OK	OK
SDP1	control (GFP only)	OK	OK	OK	OK	OK	OK	OK	OK
SDP1	PHO5T	Dead GFP	Dead GFP	Dead GFP	Dead GFP	OK	OK	OK	OK
SDP1	PHO5T:scr	OK	OK	OK	OK	OK	OK	OK	OK
SUL2	control (GFP only)	OK	OK	OK	OK	OK	OK	OK	OK
SUL2	PHO5T	OK	OK	OK	OK	OK	OK	OK	OK
SUL2	PHO5T:scr	OK	OK	OK	OK	OK	OK	OK	OK
SUR7	control (GFP only)	OK	OK	OK	OK	OK	OK	OK	OK
SUR7	PHO5T	OK	OK	OK	OK	OK	OK	OK	OK
SUR7	PHO5T:scr	OK	OK	OK	OK	OK	OK	OK	OK
SVP26	control (GFP only)	OK	OK	OK	OK	OK	OK	OK	OK
SVP26	PHO5T	OK	OK	OK	OK	OK	OK	OK	OK
SVP26	PHO5T:scr	OK	OK	OK	OK	OK	OK	OK	OK
YBL029C-A	control (GFP only)	OK	OK	OK	OK	OK	OK	OK	OK
YBL029C-A	PHO5T	OK	OK	OK	OK	OK	OK	OK	OK
YBL029C-A	PHO5T:scr	OK	OK	OK	OK	OK	OK	OK	OK
YCL049C	control (GFP only)	OK	OK	OK	OK	OK	OK	OK	OK
YCL049C	PHO5T	OK	OK	OK	OK	OK	OK	OK	OK
YCL049C	PHO5T:scr	OK	OK	OK	OK	OK	OK	OK	OK
YDR185C	control (GFP only)	OK	OK	OK	OK	OK	OK	OK	OK
YDR185C	PHO5T	OK	OK	OK	OK	OK	OK	OK	OK
YDR185C	PHO5T:scr	OK	OK	OK	OK	Dead GFP	Dead GFP	Dead GFP	Dead GFP
YGR146C	control (GFP only)	OK	OK	OK	OK	OK	OK	OK	OK
YGR146C	PHO5T	OK	OK	OK	OK	OK	OK	OK	OK
YGR146C	PHO5T:scr	OK	OK	OK	OK	OK	OK	OK	OK
YHL012W	control (GFP only)	OK	OK	OK	OK	OK	OK	OK	OK
YHL012W	PHO5T	OK	OK	OK	OK	OK	OK	OK	OK
YHL012W	PHO5T:scr	OK	OK	OK	OK	OK	OK	OK	OK
YIL089W	control (GFP only)	OK	OK	OK	OK	Dead GFP	Dead GFP	Dead GFP	Dead GFP
YIL089W	PHO5T	OK	OK	OK	OK	OK	OK	OK	OK
YIL089W	PHO5T:scr	OK	OK	OK	OK	OK	OK	OK	OK
YJL163C	control (GFP only)	OK	OK	OK	OK	Dead GFP	Dead GFP	Dead GFP	Dead GFP
YJL163C	PHO5T	OK	OK	OK	OK	OK	OK	OK	OK
YJL163C	PHO5T:scr	OK	OK	OK	OK	OK	OK	OK	OK
YKL068W-A	control (GFP only)	OK	OK	OK	OK	OK	OK	OK	OK
YKL068W-A	PHO5T	OK	OK	OK	OK	OK	OK	OK	OK
YKL068W-A	PHO5T:scr	QC fail	QC fail	QC fail	QC fail	OK	OK	OK	OK
YKL071W	control (GFP only)	OK	OK	OK	OK	OK	OK	OK	OK
YKL071W	PHO5T	OK	OK	OK	OK	OK	OK	OK	OK
YKL071W	PHO5T:scr	OK	OK	OK	OK	OK	OK	OK	OK
YKL171W	control (GFP only)	OK	OK	OK	OK	OK	OK	OK	OK
YKL171W	PHO5T	OK	OK	OK	OK	Dead GFP	Dead GFP	Dead GFP	Dead GFP
YKL171W	PHO5T:scr	OK	OK	OK	OK	Dead GFP	Dead GFP	Dead GFP	Dead GFP
YKL187C	control (GFP only)	OK	OK	OK	OK	OK	OK	OK	OK
YKL187C	PHO5T	OK	OK	OK	OK	OK	OK	OK	OK
YKL187C	PHO5T:scr	OK	OK	OK	OK	OK	OK	OK	OK
YNR004W	control (GFP only)	OK	OK	OK	OK	OK	OK	OK	OK
YNR004W	PHO5T	Dead GFP	Dead GFP	Dead GFP	Dead GFP	OK	OK	OK	OK
YNR004W	PHO5T:scr	OK	OK	OK	OK	OK	OK	OK	OK
YNR070W	control (GFP only)	OK	OK	OK	OK	OK	OK	OK	OK
YNR070W	PHO5T	OK	OK	OK	OK	OK	OK	OK	OK
YNR070W	PHO5T:scr	OK	OK	OK	OK	OK	OK	OK	OK
YTP1	control (GFP only)	OK	OK	OK	OK	OK	OK	OK	OK
YTP1	PHO5T	OK	OK	OK	OK	OK	OK	OK	OK
YTP1	PHO5T:scr	OK	OK	OK	OK	OK	OK	OK	OK
FBP1	control (GFP only)	QC fail	QC fail	QC fail	QC fail	QC fail	QC fail	QC fail	QC fail
FBP1	PHO5T	QC fail	QC fail	QC fail	QC fail	QC fail	QC fail	QC fail	QC fail
FBP1	PHO5T:scr	QC fail	QC fail	QC fail	QC fail	QC fail	QC fail	QC fail	QC fail
PDC1	control (GFP only)	QC fail	QC fail	QC fail	QC fail	QC fail	QC fail	QC fail	QC fail
PDC1	PHO5T	QC fail	QC fail	QC fail	QC fail	QC fail	QC fail	QC fail	QC fail
PDC1	PHO5T:scr	QC fail	QC fail	QC fail	QC fail	QC fail	QC fail	QC fail	QC fail
